# Supplementary material for: The coupling coordination between health service supply and regional economy in China: spatio-temporal evolution and convergence
Source: Front Public Health. 2024 May 7;12:1352141. doi: 10.3389/fpubh.2024.1352141 (PMC11106377; doi:10.3389/fpubh.2024.1352141)
Supplement: Supplementary file 1 [file Data_Sheet_1.xlsx]

## Sheet: Health service supply 
region	time	doctors	registered nurse	hospitals	beds	Maternal mortality rate	Outpatient visits	Hospitalization	Daily visits per doctor	A and B diseases
Beijing	2021	5.13997	5.66862	0.488762	5.95	10.2	227475674	3676688	8	0.62
Beijing	2020	4.92079	5.38803	0.484194	5.8	4.8	182288842	2439080	6.3	0.65
Beijing	2019	4.83406	5.24616	0.471963	5.93	2.9	248863924	3708643	9.1	0.82
Beijing	2018	4.55324	4.8974	0.45885	5.74	10.7	235157972	3397719	9.1	0.82
Beijing	2017	4.30342	4.71554	0.454695	5.56	8	224686566	3144005	9.3	0.76
Beijing	2016	4.07339	4.46843	0.445239	5.39	10.5	232049739	2975245	10.4	0.8
Beijing	2015	3.89543	4.32477	0.446572	5.14	8.5	217803310	2657627	10.3	0.82
Beijing	2014	3.68259	4.07591	0.443943	5.1	7.7	213599178	2562329	10.7	0.76
Beijing	2013	3.62889	3.94725	0.455671	4.92	10.2	204663805	2333340	10.6	1.13
Beijing	2012	3.5794	3.82743	0.463523	4.84	6.6	185297479	2115760	9.7	0.91
Beijing	2011	3.446	3.59743	0.469121	7.4	9.9	161728305	1882593	9.2	1.2
Beijing	2010	3.37222	3.4318	0.479664	7.35	13.1	146370535	1712771	9.3	1.35
Beijing	2009	3.37919	3.31769	0.523333	7.2177	15.01	134794350	1573804	8.6	1.5457
Tianjin	2021	3.77109	3.40932	0.442535	5	8.8	108534930	1626868	8.1	0.39
Tianjin	2020	3.54982	3.0796	0.420908	4.92	7.5	97827812	1267709	7	0.28
Tianjin	2019	3.35162	2.98989	0.430469	4.37	5.1	122885315	1663681	9.7	0.38
Tianjin	2018	3.11678	2.84722	0.411135	4.37	5.1	119977653	1552643	9.9	0.39
Tianjin	2017	2.91681	2.70957	0.392837	4.39	6	121446639	1484689	10.4	0.25
Tianjin	2016	2.61982	2.5009	0.3772	4.21	9.4	120035010	1517666	11.5	0.32
Tianjin	2015	2.49277	2.34913	0.36296	4.12	8.1	118807437	1401793	11.7	0.45
Tianjin	2014	2.3331	2.20973	0.349195	4.01	9.3	115775100	1375813	12.5	0.44
Tianjin	2013	2.27369	2.10745	0.332553	3.92	8.8	105327145	1235287	11.8	0.44
Tianjin	2012	2.22714	2.00443	0.330261	3.79	9.2	96077236	1171552	11.1	0.55
Tianjin	2011	2.22453	1.92498	0.330201	4.94	6.8	86906788	1037054	10.5	0.49
Tianjin	2010	2.22417	1.86289	0.349654	4.93	9.6	74971541	934272	8.6	0.52
Tianjin	2009	2.24674	1.88021	0.345114	4.7087	9.61	64396487	858228	7.4	0.4762
Hebei	2021	3.41344	3.0212	1.1837	6.11	10.7	398747102	10249846	5	0.32
Hebei	2020	3.21095	2.69798	1.16478	5.92	9.3	381796303	8787165	4.7	0.31
Hebei	2019	3.06946	2.48456	1.13671	5.66	8.4	432278975	9970753	5.3	0.31
Hebei	2018	2.84658	2.32781	1.14581	5.58	8.8	431372507	9935520	5.1	0.32
Hebei	2017	2.59065	2.13771	1.09208	5.25	8.3	432137899	9491234	5.2	0.31
Hebei	2016	2.4019	1.94484	1.06841	4.83	11.1	434942997	8915570	5.2	0.28
Hebei	2015	2.27204	1.80854	1.07003	4.61	8.8	421340776	7819687	5	0.27
Hebei	2014	2.15383	1.66387	1.07736	4.37	8.8	412894081	7669850	5.2	0.27
Hebei	2013	2.06015	1.53027	1.07691	4.14	10.7	393093919	7065098	4.9	0.27
Hebei	2012	1.969	1.40441	1.08949	3.9	10.5	367916165	6543986	4.7	0.22
Hebei	2011	1.89161	1.29314	1.10875	3.63	9.4	335411546	5675067	4.4	0.27
Hebei	2010	1.86258	1.21422	1.13154	3.42	18.4	313177140	5165422	4.2	0.32
Hebei	2009	1.76467	1.06197	1.15102	3.2114	11.9	294395550	4613138	4.3	0.4464
Hebei	2021	3.25718	3.57198	1.17836	6.58	15.6	134407356	4457746	4.6	0.4
Hebei	2020	3.11653	3.3335	1.1788	6.41	11	123003226	3844828	4	0.37
Shanxi	2019	3.02376	3.11676	1.20566	5.86	12.5	131456549	4408911	4.3	0.48
Shanxi	2018	2.84095	2.96573	1.20157	5.6	14.2	129627761	4214855	4.2	0.49
Shanxi	2017	2.68607	2.75923	1.21054	5.34	13.5	134853251	3862071	4.2	0.47
Shanxi	2016	2.60953	2.62129	1.20102	5.15	12.1	129423922	3679084	4	0.44
Shanxi	2015	2.56368	2.3684	1.16516	5	13.1	125212623	3234302	3.8	0.34
Shanxi	2014	2.54634	2.24079	1.15581	4.86	14.4	127674055	3268333	3.7	0.36
Shanxi	2013	2.49454	2.11737	1.13949	4.76	15.6	124864189	2984958	3.6	0.49
Shanxi	2012	2.46108	1.98244	1.13281	4.58	11.7	119006665	2756638	3.5	0.44
Shanxi	2011	2.38119	1.81948	1.13248	4.49	16.6	109464383	2332714	3.2	0.57
Shanxi	2010	2.46242	1.75232	1.14992	4.49	14.6	109031599	2141708	3.2	0.5
Shanxi	2009	2.4717	1.67085	1.16478	4.1708	17.31	105127044	1949602	3.2	0.4838
Inner Mongolia	2021	3.50958	3.70575	1.0395	6.94	15.5	102913258	3117507	4.9	0.37
Inner Mongolia	2020	3.35289	3.47245	1.0216	6.74	14.9	96123394	2606242	4.4	0.39
Inner Mongolia	2019	3.23371	3.3306	1.01714	6.34	12.7	107012004	3232951	5.1	0.47
Inner Mongolia	2018	3.03728	3.15586	1.0161	6.27	10.5	105481067	3323732	5.1	0.52
Inner Mongolia	2017	2.88948	2.9538	0.995397	5.94	13.1	104420544	3056461	5.1	0.33
Inner Mongolia	2016	2.72541	2.72763	0.985304	5.53	15.6	103404189	2753171	5.2	0.33
Inner Mongolia	2015	2.6327	2.50914	0.978934	5.33	18.3	100248525	2495705	5.1	0.38
Inner Mongolia	2014	2.53908	2.31617	0.956554	5.15	19.6	100336312	2490733	5.2	0.32
Inner Mongolia	2013	2.5277	2.13271	0.947332	4.81	15.5	98828476	2314216	4.8	0.34
Inner Mongolia	2012	2.41591	1.8983	0.935308	4.45	20.1	93340871	2091631	4.6	0.29
Inner Mongolia	2011	2.31356	1.7204	0.927449	4.08	16.7	87800819	1747905	4.4	0.26
Inner Mongolia	2010	2.27528	1.54737	0.912824	3.81	35.2	83953036	1581274	4.3	0.36
Inner Mongolia	2009	2.81517	1.44076	0.922579	3.5549	30.24	79540764	1401501	4.2	0.4847
Inner Mongolia	2021	3.12183	3.61071	0.781532	7.67	8.3	167276200	6142103	5	0.97
Inner Mongolia	2020	2.96564	3.35476	0.802139	7.38	10.9	162991678	5372730	4.5	0.88
Inner Mongolia	2019	2.89626	3.25223	0.800514	7.21	14.9	199875532	6527862	5.4	1.02
Inner Mongolia	2018	2.8066	3.13428	0.839641	7.21	9.9	198690224	6714457	5.2	0.98
Inner Mongolia	2017	2.68356	2.95559	0.829476	6.83	13.6	200422682	6573238	5.3	0.67
LiaoNing	2016	2.53755	2.75357	0.835013	6.5	9.2	192941947	6197652	5.4	0.57
LiaoNing	2015	2.41014	2.55823	0.812264	6.09	8.5	185509799	5749850	5.4	0.57
LiaoNing	2014	2.33217	2.42836	0.81324	5.82	10.7	184512966	5584002	5.5	0.5
LiaoNing	2013	2.36756	2.36905	0.815853	5.51	8.3	178380704	5137658	5.4	0.65
LiaoNing	2012	2.30793	2.24082	0.818103	5.26	7.9	175255041	4683481	5.2	0.51
LiaoNing	2011	2.23211	2.09893	0.804499	5.07	10.7	154400472	4032159	4.8	0.39
LiaoNing	2010	2.21399	2.03159	0.795543	4.8	12.1	147090100	3669375	4.7	0.44
Jilin	2009	2.20405	1.94651	0.800023	4.4945	10	140687837	3334915	4.7	0.5099
Jilin	2021	3.67617	4.11802	1.06712	7.43	17.1	104602780	3483678	4.9	0.66
Jilin	2020	3.54689	3.97749	1.06778	7.19	11.5	92785361	2922765	4.1	0.58
Jilin	2019	3.22823	3.23999	0.906781	6.33	12.5	110419561	3793754	5.1	0.61
Jilin	2018	3.10419	3.06928	0.913486	6.18	15.4	110406451	3723778	5	0.62
Jilin	2017	2.79303	2.65831	0.824545	5.66	12.9	108432944	3471895	5	0.64
Jilin	2016	2.71391	2.56132	0.811414	5.53	14.6	107607593	3373478	5	0.61
Jilin	2015	2.57348	2.32373	0.788825	5.25	15.4	104692270	3138357	5	0.7
Jilin	2014	2.39341	2.17385	0.752877	5.12	25.8	106349360	3035518	5.3	0.56
Jilin	2013	2.32376	1.97582	0.746364	4.84	17.1	102045935	2744227	5	0.55
Jilin	2012	2.27576	1.88936	0.731431	4.64	16.4	97428078	2582271	4.8	0.4
Jilin	2011	2.18646	1.75919	0.726055	4.45	16.5	89831148	2259264	4.5	0.61
Jilin	2010	2.25883	1.6664	0.705679	4.22	28.1	86136909	2014835	4.3	0.51
Jilin	2009	2.19533	1.54766	0.676752	3.9759	25.77	82302376	1810289	4.5	0.4718
Longjiang	2021	3.10182	3.42704	0.658496	8.34	14.8	96441142	4421093	4.1	0.75
Longjiang	2020	3.03021	3.22542	0.645254	7.95	15.4	85003332	3252629	3.4	0.75
Long Jiang	2019	2.87303	2.99969	0.62596	7	18.4	112508919	5497558	4.6	1.01
Longjiang	2018	2.68978	2.79735	0.611632	6.63	23.2	111779824	5190569	4.6	1.12
Longjiang	2017	2.60303	2.66096	0.596734	6.38	21.3	117906619	5113060	4.7	0.92
Dragon River	2016	2.43783	2.46659	0.588363	5.79	14.8	118908161	4743172	4.8	0.69
Dragon River	2015	2.34367	2.29399	0.588042	5.58	16.8	114748541	4328139	4.7	0.71
Dragon River	2014	2.25529	2.1541	0.588387	5.25	14.8	120844594	4116602	4.8	0.69
Dragon River	2013	2.19517	2.01784	0.582897	4.93	14.8	120940915	3849907	4.7	0.84
Dragon River	2012	2.11034	1.88166	0.568153	4.65	17.4	115285849	3442380	4.4	0.79
Dragon River	2011	2.03014	1.74892	0.575066	4.31	16.8	105729867	2992970	4.2	0.75
Dragon River	2010	2.0945	1.63733	0.575867	4.16	21.7	105098901	2733527	3.7	0.73
Long Jiang	2009	1.93879	1.45983	0.570439	3.8154	18.51	96091106	2485938	3.8	0.8445
Shanghai	2021	3.37706	4.17272	0.253435	6.44	9.3	266913711	4480511	13.5	0.47
Shanghai	2020	3.14968	3.90478	0.237018	6.12	7.4	225640261	3582138	11.1	0.52
Shanghai	2019	3.01262	3.74345	0.225595	6.03	3.1	275599946	4319655	14.2	0.4
Shanghai	2018	2.89212	3.55576	0.213859	5.74	1.4	270168774	3961108	14.4	0.51
Shanghai	2017	2.75373	3.40385	0.208597	5.57	1.1	265794415	3682170	14.8	0.55
Shanghai	2016	2.65043	3.21739	0.203324	5.34	3.4	259319129	3427403	14.8	0.6
Shanghai	2015	2.56237	3.069	0.204068	5.08	5.7	256160436	3123929	15.1	0.45
Shanghai	2014	2.48083	2.91565	0.202027	4.84	5	250597123	2946524	15.2	0.6
Shanghai	2013	2.36699	2.77529	0.201348	4.73	9.3	234066344	2661650	15	0.63
Shanghai	2012	2.32584	2.63631	0.201959	4.61	2	220859433	2500599	14.7	0.61
Shanghai	2011	2.28145	2.49936	0.201188	7.55	3.7	210629305	2282773	14.3	0.63
Shanghai	2010	2.30174	2.42579	0.204429	7.44	6.6	200399498	2115847	13.1	0.81
Shanghai	2009	2.39928	2.3652	0.20181	7.1053	5.53	184093440	1931525	12.3	0.9796
Jiangsu	2021	3.20591	3.62904	0.428548	6.45	1.9	569762373	14157022	7.1	0.39
Jiangsu	2020	3.15901	3.47008	0.421694	6.31	5.1	533555175	11073103	6.9	0.39
Jiangsu	2019	3.00695	3.30424	0.410863	6.39	7.3	617216469	12405995	8.5	0.45
Jiangsu	2018	2.76182	3.08338	0.393725	6.11	9.5	594421128	11733262	8.5	0.46
Jiangsu	2017	2.57801	2.81261	0.380351	5.84	10.4	584337028	11317340	8.7	0.46
Jiangsu	2016	2.4418	2.63892	0.383212	5.54	2.2	551949189	10775437	8.9	0.51
Jiangsu	2015	2.2756	2.45337	0.383945	5.19	2.3	545791558	9980673	9.5	0.43
Jiangsu	2014	2.15615	2.27952	0.386366	4.93	1.9	525785762	9425776	9.6	0.5
Jiangsu	2013	2.07081	2.12595	0.378394	4.64	1.9	494401226	8506519	9.3	0.47
Jiangsu	2012	1.94461	1.91191	0.382389	4.21	1.4	450546481	7599097	9.3	0.47
Jiangsu	2011	1.67871	1.69017	0.394865	3.94	1.2	406837180	6433837	9.1	0.48
Jiangsu	2010	1.63862	1.55686	0.393392	3.61	3.6	384655571	5587546	9.1	0.44
Jiangsu	2009	1.60333	1.42175	0.391434	3.3787	5.2	363739960	4894639	9	0.5406
Zhejiang	2021	3.55763	3.82739	0.537003	5.66	6.2	671149102	10812445	9.4	0.6
Zhejiang	2020	3.36545	3.60339	0.531849	5.6	3.9	604998673	8771246	8.8	0.61
Zhejiang	2019	3.22376	3.44769	0.5352	5.99	4.1	681331526	9925069	10.7	0.75
Zhejiang, China	2018	3.04132	3.21235	0.522143	5.79	4.1	627551592	9236936	10.9	0.71
Zhejiang	2017	2.89634	3.04241	0.518298	5.54	4.5	595141249	8548351	11.4	0.77
Zhejiang Province, China	2016	2.76973	2.87423	0.519532	5.19	5.7	555212876	7835458	11.1	0.71
Zhejiang Province, China	2015	2.64087	2.67243	0.520251	4.92	5.3	529734231	7166658	11.5	0.62
Zhejiang Province, China	2014	2.47411	2.46419	0.515416	4.46	5.5	504249625	6825478	12.1	0.65
Zhejiang Province, China	2013	2.39072	2.29435	0.519761	4.18	6.2	475263495	6224210	11.9	0.47
Zhejiang Province, China	2012	2.28624	2.13391	0.532471	3.89	4	451911194	5615808	12	0.44
Zhejiang Province, China	2011	2.23513	1.96185	0.547846	4.07	6.4	408862250	4899310	11.1	0.55
Zhejiang Province, China	2010	2.21113	1.82871	0.549642	3.88	7.4	360997973	4355386	10.4	0.58
Zhejiang	2009	2.15792	1.67066	0.560064	3.6087	9.54	335725940	3861184	10.1	0.6348
Anhui	2021	2.82318	3.28726	0.483461	6.72	13.7	364060805	9493168	6	0.71
Anhui, China	2020	2.69007	3.08242	0.481425	6.68	7.1	346065533	8134499	5.5	0.61
Anhui, China	2019	2.27193	2.68204	0.43393	5.46	11.3	333159292	8794013	6.6	0.71
Sao Paulo	2018	2.08729	2.46417	0.410221	5.19	9.6	297019168	8248143	6.4	0.66
Southeast Asia	2017	1.99503	2.28065	0.404342	4.89	15.3	280122280	7878827	6.2	0.72
Wisconsin	2016	1.86874	2.09431	0.404194	4.55	13	263001944	7077333	6.2	0.7
Wisconsin	2015	1.79325	1.98474	0.413459	4.35	14	261240002	6535201	6.3	0.51
Wisconsin	2014	1.7299	1.85921	0.41394	4.14	11.5	262820439	6199539	6.4	0.61
Wisconsin	2013	1.64684	1.72685	0.411573	3.91	13.7	254743420	5592380	6.2	0.55
Wisconsin	2012	1.54	1.58993	0.389344	3.71	11.5	234915352	5164032	6.1	0.63
Wisconsin	2011	1.41822	1.41417	0.383188	2.97	15.7	204303899	4391516	5.6	0.59
Wisconsin	2010	1.45226	1.29792	0.38605	2.75	21.9	198541635	3726824	5.1	0.54
Anhui	2009	1.38278	1.14107	0.404485	2.5637	19.21	193717749	3337645	5.1	0.5949
Anhui	2021	2.65245	3.10893	0.685288	5.35	12	267099877	5609624	7.5	0.71
Fukien	2020	2.53566	2.94331	0.675439	5.22	9.2	240447642	4486026	6.9	0.63
FuJian	2019	2.40411	2.80914	0.671694	5.09	8.1	248996411	4978731	8.2	0.65
FuJian	2018	2.22003	2.66399	0.672271	4.88	8.8	233667600	4669157	8.3	0.7
Fujian	2017	2.06558	2.48977	0.669545	4.66	9.5	226356151	4463875	8.6	0.51
Hokkien	2016	1.98419	2.3815	0.688645	4.51	8.5	219266573	4251648	9	0.47
Hokkien	2015	1.95743	2.27033	0.700828	4.51	10.1	211900466	4101484	8.9	0.43
Hokkien	2014	1.90935	2.17146	0.71052	4.33	10.3	212119356	4121408	9.5	0.43
Hokkien	2013	1.86981	2.05737	0.725225	4.14	12	203956273	3908998	9.5	0.42
Hokkien	2012	1.73757	1.85171	0.710128	3.72	11.4	192031190	3646908	9.4	0.48
Hokkien	2011	1.65127	1.65071	0.717415	3.5	14.2	175181563	3087618	8.9	0.59
Hokkien	2010	1.5876	1.44898	0.731573	3.2	12.2	164074506	2688549	9.6	0.52
Fujian	2009	1.50207	1.30551	0.725941	2.9682	14.61	156292643	2346342	9.1	0.6332
Jiangxi	2021	2.46611	3.09768	0.813903	6.8	10.7	228645970	8616450	5.8	1.32
Jiangxi	2020	2.32056	2.86017	0.812481	6.33	5.9	219947192	5844707	5.2	1.41
Jiangxi, China	2019	2.13563	2.66636	0.819951	5.72	7.4	236277434	6177977	6	1.23
JiangXi	2018	1.9345	2.45635	0.809772	5.37	8.1	212322869	5712130	5.9	1.09
JiangXi	2017	1.85431	2.30789	0.837752	5.06	8.2	216051523	5239362	5.9	1.08
JiangXi	2016	1.76128	2.12453	0.851246	4.55	9.9	213411742	4799385	5.9	1.1
JiangXi	2015	1.71253	1.9973	0.859688	4.33	8.3	208383050	4503479	5.9	0.85
JiangXi	2014	1.66623	1.87813	0.867701	4.11	9	210871031	4318838	6	0.58
JiangXi	2013	1.5695	1.7473	0.869124	3.85	10.7	198526885	3975255	5.9	0.61
JiangXi	2012	1.49893	1.61017	0.882883	3.64	11.3	189724177	3629702	5.9	0.59
JiangXi	2011	1.40454	1.44032	0.875145	2.85	12.6	178937053	3000964	5.9	0.67
JiangXi	2010	1.38698	1.30894	0.763514	2.66	11.2	156378218	2536018	5.6	0.64
Jiangxi	2009	1.33856	1.21058	0.767261	2.4903	13.72	153108117	2381436	5.7	0.7795
Shandong	2021	3.3706	3.70248	0.842822	6.63	9.3	671527084	18232182	5.5	0.29
Shandong	2020	3.23831	3.49878	0.834943	6.37	6.8	613289478	13395786	4.9	0.3
Shandong	2019	3.12004	3.37798	0.82739	6.25	8.2	674640523	14984356	5.7	0.32
Shandong	2018	2.88197	3.20284	0.808475	6.06	9.5	655617685	14465737	5.6	0.32
Shandong	2017	2.637	2.92681	0.7879	5.84	9	644363178	14116601	5.9	0.31
Shandong	2016	2.45563	2.69106	0.772055	5.44	9.6	621629641	12975384	5.8	0.31
Shandong	2015	2.40339	2.57622	0.783083	5.27	8.5	615213256	11673975	5.6	0.29
Shandong	2014	2.35403	2.50521	0.785196	5.11	9.5	631266197	11299350	5.7	0.25
Shandong	2013	2.37794	2.46335	0.773918	5.03	9.3	622079035	10298330	5.3	0.29
Shandong	2012	2.06495	1.97488	0.709106	4.89	10.1	582646870	9794073	5.6	0.29
Shandong	2011	1.92482	1.76894	0.706415	4.34	9.7	517942116	8354234	5.3	0.33
Shandong	2010	1.93121	1.63425	0.698446	4.01	11.5	480244146	7558447	5.2	0.33
Shandong	2009	1.86054	1.47423	0.674604	3.6764	12.78	449282486	6801219	5	0.4333
Henan	2021	3.01037	3.31961	0.794657	7.3	10.3	618732213	19148935	5.6	1.52
Henan	2020	2.7803	3.06141	0.75087	6.71	9.5	573645895	14264544	5.2	1.54
Henan	2019	2.53907	2.8168	0.714413	6.64	9.2	610202911	15757881	6.2	1.5
Henan	2018	2.38898	2.66727	0.723348	6.34	11.5	585427744	14604984	6.1	1.64
Henan	2017	2.24147	2.45774	0.723258	5.85	10.4	585201385	13079201	6.1	1.47
Henan	2016	2.11441	2.27166	0.728891	5.47	9.4	577769911	12003728	6.3	1.53
Henan	2015	2.04738	2.11696	0.735945	5.16	10.5	555529518	11035274	6.2	1.52
Henan	2014	1.96304	1.98151	0.737729	4.87	11.2	549630611	10525738	6.3	1.5
Henan	2013	1.88656	1.84408	0.746516	4.57	10.3	518604412	9419662	6	1.51
Henan	2012	1.75837	1.63702	0.726584	4.19	9.2	496552408	8572868	6	1.99
Henan	2011	1.65589	1.44936	0.804651	3.2	10.2	464965269	7043628	5.6	1.74
Henan	2010	1.64594	1.29063	0.805327	3.03	15.2	418776228	6240615	4.9	1.88
Henan	2009	1.59155	1.18247	0.798166	2.8345	16.92	389228902	5592524	4.9	2.4234
Hubei	2021	2.9078	3.68172	0.626569	7.44	11.6	343983592	12146535	6.5	0.89
Hubei	2020	2.77983	3.48164	0.617006	7.12	10	294560007	7115032	5.3	8.51
Hubei	2019	2.59224	3.27682	0.599207	6.8	7.1	353825758	9889711	7.1	0.95
Hubei	2018	2.56955	3.22559	0.61663	6.65	9.7	351494550	9385048	6.8	0.95
Hubei	2017	2.4956	3.12132	0.615803	6.37	9.6	356018351	8985641	6.9	0.87
Hubei	2016	2.40851	2.97227	0.61774	6.13	8.6	354790816	8416750	6.8	0.84
Hubei	2015	2.32474	2.82183	0.618444	5.86	9.1	348394038	7816793	6.7	0.78
Hubei	2014	2.16855	2.4778	0.620306	5.46	9	344751784	7338125	6.9	0.71
Hubei	2013	2.02123	2.20543	0.614539	4.97	11.6	320597308	6478724	6.7	0.73
Hubei	2012	1.88806	2.00216	0.609583	4.38	10.1	305791226	5762551	7.1	0.77
Hubei	2011	1.77247	1.77281	0.61849	3.63	10.6	267984254	4805124	6.6	0.82
Hubei	2010	1.73781	1.63834	0.598272	3.26	15.4	239204290	4243291	6.4	0.82
Hubei	2009	1.711	1.52682	0.573252	3.0498	17.73	218301879	3784416	5.9	0.8825
Hubei	2021	2.90704	3.61253	0.840788	8.04	16	301255142	15099672	4.8	1.85
Hunan	2020	2.86017	3.53874	0.843371	7.82	9.3	267226932	10170266	4.2	1.74
Hunan	2019	2.8689	3.62221	0.861898	7.32	9.5	280980963	10977338	4.7	2.05
Hunan	2018	2.72618	2.77335	0.847611	6.99	10.4	269274119	10355729	4.5	1.95
Hunan	2017	2.60873	2.60184	0.883823	6.59	12.7	270584057	9864742	4.6	1.72
Hunan	2016	2.42456	2.4382	0.921585	6.24	13.8	264308415	9168342	4.7	1.44
Hunan	2015	2.28027	2.25767	0.947029	5.85	14.2	256961281	8449095	4.8	1.13
Hunan	2014	2.01743	2.06091	0.931342	5.28	14.9	250506548	7900432	5.3	1.46
Hunan	2013	1.92789	1.90448	0.942576	4.69	16	244375823	7205448	5.3	1.26
Hunan	2012	1.76692	1.71329	0.889408	4.32	19.6	228999444	6416538	5.5	1.24
Hunan	2011	1.71144	1.5479	0.906154	3.61	18.8	216852772	5393968	5	1.24
Hunan	2010	1.68104	1.40557	0.903486	3.3	26.7	207691553	4706825	5.3	1.16
Hunan	2009	1.65142	1.29814	0.861692	3.0246	27.14	194583894	4060754	5.3	1.2577
Guangdong	2021	2.51843	3.16697	0.456985	4.64	8.4	816694405	17293456	9.1	1
Guangdong	2020	2.42409	2.96623	0.442807	4.48	6.1	726395018	12584109	8.1	1.07
Guangdong	2019	2.33051	2.85315	0.43158	4.73	7.3	891797672	14656267	10.2	1.11
Guangdong	2018	2.2381	2.70935	0.416675	4.56	6.5	845302553	13696022	10.1	1.07
Guangdong	2017	2.12482	2.53409	0.41079	4.41	6.8	836202228	12997535	10.6	0.98
Guangdong	2016	2.04253	2.38321	0.412151	4.23	7.5	812006651	12137654	11.2	1.01
Guangdong	2015	1.957	2.17587	0.413769	4.02	6.1	785260862	11208781	11.4	0.97
Guangdong	2014	1.88701	2.03223	0.418531	3.78	8.4	780947749	10750123	12	1.01
Guangdong	2013	1.86607	1.93105	0.424445	3.55	8.4	757794438	9874294	11.9	1.01
Guangdong	2012	1.80207	1.80721	0.421465	3.35	9.9	714918028	9145660	12.1	1.11
Guangdong	2011	1.73076	1.69821	0.427017	3.76	11.4	652532340	7993062	11.9	1.08
Guangdong	2010	1.67164	1.60791	0.429844	3.52	10.5	602106884	7106693	11.7	1.21
Guangdong	2009	1.5933	1.51423	0.437453	3.2463	13.67	554704901	6308227	11.8	1.2133
Guangxi	2021	2.62011	3.62134	0.677229	6.33	14.2	255696374	10676278	6.8	6.98
Guangxi	2020	2.5008	3.33706	0.674935	5.9	8.4	231821373	6346627	6.2	7.42
Guangxi	2019	2.31014	3.05881	0.676014	5.59	11.5	261311747	6676582	7.6	8.2
Guangxi	2018	2.14229	2.83833	0.68207	5.2	10.5	255742589	6036403	7.6	6.88
Guangxi	2017	2.06116	2.68378	0.693051	4.94	14	261030575	5717059	7.8	6.16
Guangxi	2016	1.99039	2.52423	0.70523	4.64	12.7	254233641	5302164	7.8	6.04
Guangxi	2015	1.90366	2.35298	0.715839	4.47	14.2	251883595	4994985	7.8	6.11
Guangxi	2014	1.81394	2.17935	0.726771	4.24	14.1	249326114	4779387	8.1	6.12
Guangxi	2013	1.76094	2.0041	0.717459	3.97	14.2	249698807	4385131	8	6.67
Guangxi	2012	1.66261	1.82179	0.727567	3.6	17.4	231892032	3878673	8.2	7.35
Guangxi	2011	1.59298	1.64352	0.730956	2.83	18.7	205285704	3258438	7.7	5.52
Guangxi	2010	1.53614	1.52371	0.710217	2.7	20.7	195837763	2923244	8.1	4.24
Guangxi	2009	1.37589	1.2932	0.666289	2.521	23.47	185331727	2548401	8.1	3.7479
Hainan	2021	2.91	3.76569	0.615392	6.02	17.9	50550238	1281885	5.8	0.69
Hainan	2020	2.6837	3.47708	0.605435	5.8	15.1	53166300	1026737	5.4	0.98
Hainan	2019	2.40482	3.22231	0.544422	5.27	9.6	52526284	1112513	6.4	0.92
Hainan	2018	2.26976	3.05081	0.542261	4.8	16.8	50785497	1024426	6.2	0.74
Hainan	2017	2.13621	2.91996	0.532922	4.53	23.7	49616436	973860	6.4	0.88
Hainan	2016	2.0767	2.76855	0.537513	4.4	17.7	48657469	910656	6.3	0.9
Hainan	2015	2.01079	2.60974	0.533968	4.25	8.3	46408719	854179	6.2	0.86
Hainan	2014	1.8813	2.39135	0.542201	3.82	15	45312522	785052	6.5	1.11
Hainan	2013	1.81793	2.27087	0.544674	3.59	17.9	42478527	744333	6.3	1.14
Hainan	2012	1.70604	2.13538	0.566374	3.42	25.8	39040679	682216	6.2	1.22
Hainan	2011	1.74461	2.04494	0.541124	3.14	13.6	37025321	611621	5.8	1.42
Hainan	2010	1.66352	1.87791	0.53832	2.9	22.7	33567311	531312	7	1.69
Hainan	2009	1.63391	1.76215	0.539468	2.6728	24.45	31273200	436759	6.8	1.2764
Chongqing	2021	2.86843	3.5495	0.665037	7.5	17.1	193632766	7305056	7.1	4.64
Chongqing	2020	2.76429	3.40969	0.651979	7.35	9.5	170277291	4559658	6.3	4.04
Chongqing	2019	2.6127	3.23548	0.660508	7.42	10.7	175482812	5132528	7.1	4.62
Chongqing	2018	2.41476	3.00692	0.648878	7.1	12.1	159687654	4807107	6.8	3.66
Chongqing	2017	2.18031	2.69889	0.626018	6.71	15	155527341	4638389	7.2	2.83
Chongqing	2016	2.08068	2.49077	0.640932	6.26	13.1	149056718	4246667	7.4	2.63
Chongqing	2015	1.98609	2.27863	0.645147	5.85	11.1	145002951	3900309	7.6	2.07
Chongqing	2014	1.90877	2.06175	0.616727	5.37	18.3	137979802	3474090	7.5	1.94
Chongqing	2013	1.83132	1.84191	0.628562	4.96	17.1	139099534	3028534	7.4	1.89
Chongqing	2012	1.74756	1.67472	0.603731	4.44	15	133049766	2567966	7.5	1.89
Chongqing	2011	1.6838	1.45262	0.599524	3.47	21.6	125215307	2116631	7	1.73
Chongqing	2010	1.6627	1.30367	0.606412	3.14	23	116239434	1795853	7.5	1.44
Chongqing	2009	1.56093	1.11511	0.57702	2.8276	30.14	112552264	1560659	7.6	1.4794
Sichuan	2021	2.99089	3.66322	0.95854	7.91	20.7	546473842	18630422	6.9	4.47
SICHUAN	2020	2.80102	3.41425	0.989046	7.77	9.4	512277273	12453731	6.3	4.32
SICHUAN	2019	2.65464	3.23967	1.00295	7.54	10.9	560264451	13982683	7.4	4.99
SICHUAN	2018	2.46312	2.97154	0.979894	7.18	11.5	515993846	12877229	7	4.98
SICHUAN	2017	2.35142	2.75724	0.970937	6.79	13.4	485308922	12474414	7	3.19
SICHUAN	2016	2.24717	2.51646	0.963677	6.28	17.5	464246426	11278309	7	2.73
SICHUAN	2015	2.21425	2.32555	0.977416	5.96	17.8	450819345	10426999	6.9	2.32
SICHUAN	2014	2.20571	2.15653	0.996068	5.65	18.6	445206023	9895002	6.9	2.13
SICHUAN	2013	2.14441	1.95409	0.987014	5.26	20.7	435486086	9079968	6.7	2
SICHUAN	2012	2.01456	1.72925	0.946902	4.83	18.9	424388851	8177090	6.8	1.95
SICHUAN	2011	1.90718	1.50379	0.940166	3.69	23.1	389125909	6489314	6.4	1.73
SICHUAN	2010	1.80477	1.30374	0.923344	3.35	22.8	361729527	5575206	6.9	1.44
Sichuan	2009	1.69438	1.11379	0.890825	3.0564	29.08	351882902	4978362	7.1	1.073
Guizhou	2021	2.73544	3.67731	0.760436	7.71	22.6	180877974	8449387	5.4	4.06
Guizhou	2020	2.52818	3.40778	0.748574	7.17	15.9	162092511	6230160	5.1	4.12
Guizhou	2019	2.33363	3.15452	0.74093	7.31	16.5	175797327	6688309	5.8	4.74
Guizhou	2018	2.13174	2.85523	0.734328	6.82	19.5	163586180	6390955	5.8	3.15
Guizhou	2017	1.98614	2.57612	0.737155	6.51	23.5	152417881	5721390	5.7	2.91
Guizhou	2016	1.83627	2.28827	0.74553	5.92	22.4	138444990	5077202	5.6	2.19
Guizhou	2015	1.70939	2.05049	0.774326	5.57	20.5	132011646	4716379	5.4	2.11
Guizhou	2014	1.57316	1.82769	0.78855	5.19	26.8	130160314	4445618	5.4	1.86
Guizhou	2013	1.54072	1.61525	0.803331	4.76	22.6	126624108	4068698	5.2	1.96
Guizhou	2012	1.37103	1.35618	0.763981	4	26.1	115151333	3243006	5.1	2.09
Guizhou	2011	1.28654	1.17816	0.734929	2.77	24.3	108106958	2433370	4.8	2.15
Guizhou	2010	1.24717	1.03952	0.73067	2.51	35.4	102808822	2119115	4.8	1.9
Guizhou	2009	1.17232	0.904269	0.69853	2.3854	50.35	96643285	1944315	4.9	2.1458
Yunnan	2021	2.68154	3.89309	0.573241	7.04	26.7	293658384	9938982	7.1	4.16
Yunnan	2020	2.59596	3.66741	0.563871	6.89	12.4	269825202	7738330	6.4	4.03
Yunnan	2019	2.41899	3.3615	0.542787	6.42	14.5	282443267	8101562	7.3	4.92
Yunnan	2018	2.11926	2.91061	0.530597	6.03	17.7	258328250	7653657	7.6	4.9
Yunnan	2017	2.00139	2.7384	0.525975	5.72	19.7	254639950	7058745	7.6	5.1
Yunnan	2016	1.83613	2.26568	0.518153	5.31	23.3	244601498	6396990	7.6	4.3
Yunnan	2015	1.70635	2.00039	0.518572	5.01	23.6	228366499	5784632	7.7	4.2
Yunnan	2014	1.62102	1.77999	0.521835	4.77	22.1	218902301	5515785	7.9	4.03
Yunnan	2013	1.61301	1.57951	0.522818	4.48	26.7	211198345	4911831	7.5	4.07
Yunnan	2012	1.47843	1.31192	0.505182	4.18	28	200092496	4519208	7.6	3.92
Yunnan	2011	1.40009	1.13236	0.503203	3.8	34.7	180248724	3736495	7.4	3.39
Yunnan	2010	1.37562	1.07362	0.497349	3.47	37.3	176132390	3337999	7.5	3.06
Yunnan	2009	1.32376	1.01354	0.48928	3.1401	41.53	166115747	2837859	7.2	2.7141
Tibet	2021	2.90355	2.12978	1.88716	5.37	154.5	16205050	321768	5.1	0.25
Yunnan	2020	2.58279	1.86967	1.8959	5.09	47.9	16283090	314498	5.1	0.54
Xizang	2019	2.58089	1.65817	1.92244	4.87	63.7	16342879	280178	5.1	0.55
Xizang	2018	2.35085	1.57429	1.93333	4.88	56.5	16407954	270949	5.6	0.65
Tibet	2017	2.17851	1.27794	1.95587	4.78	95	15995616	280157	5.9	0.91
Tibet	2016	1.92412	1.12735	2.01029	4.37	109.9	13941952	292532	6.1	0.46
Tibet	2015	1.88273	0.966667	2.06485	4.33	100.9	13761702	246177	6.1	0.6
Tibet	2014	1.72585	0.835385	2.09077	3.75	108.9	13130998	185394	6.1	0.77
Tibet	2013	1.63281	0.756151	2.12145	3.53	154.5	11784297	157089	5.8	0.75
Tibet	2012	1.28349	0.549841	2.11429	2.72	176.1	10123668	110522	5.3	1.38
Tibet	2011	1.35113	0.692557	2.13657	3.17	180.7	10502419	120766	6.5	1.2
Tibet	2010	1.48967	0.662667	1.65333	3.01	174.8	9591920	122053	4.5	1.03
Tibet	2009	1.53784	0.678041	1.67534	2.941	232.23	10094748	122305	4.9	0.9756
Shannxi	2021	3.04909	4.03151	0.884446	7.2	13.3	187049488	7284159	5.8	0.67
Shannxi	2020	2.87896	3.93125	0.884526	6.89	7.7	176644472	5895491	5.2	0.66
Shannxi	2019	2.7557	3.81397	0.897667	6.86	9.8	208989669	7044880	6.2	0.76
Shannxi	2018	2.51936	3.51109	0.89799	6.57	6.4	196279774	6716436	6	0.73
Shannxi	2017	2.38753	3.25264	0.918571	6.29	9.3	191553873	6277776	6	0.66
Shannxi	2016	2.21169	3.01505	0.944708	5.91	9.5	184998227	5723765	6	0.51
Shannxi	2015	2.06698	2.71235	0.962819	5.59	9.2	175011144	5212889	6	0.5
Shannxi	2014	1.99791	2.5404	0.973269	5.28	11.6	175084631	4881954	6.2	0.4
Shannxi	2013	1.95576	2.35413	0.976262	4.92	13.3	171916585	4413908	6	0.47
Shannxi	2012	1.83446	2.09638	0.957777	4.51	10.7	160523540	3918998	5.9	0.53
Shannxi	2011	1.74608	1.86521	0.966693	3.94	13.3	146659544	3236715	5.6	0.39
Shannxi	2010	1.76814	1.65505	0.955716	3.67	17.3	143316703	2880482	5.4	0.45
Shannxi	2009	1.87134	1.47132	0.91033	3.4962	21.94	136391749	2573544	5.3	0.4306
Gansu	2021	2.83731	3.68277	1.0345	7.36	23	115204130	4451043	5.5	0.45
Gansu	2020	2.53942	3.25322	1.04774	6.87	15.1	110440999	3408541	5.3	0.56
Gansu	2019	2.50327	3.16732	1.06405	6.84	12.9	126888408	4166119	6.2	0.6
Gansu	2018	2.36819	2.55571	1.10922	6.17	18.6	132459276	3860948	6.2	0.62
Gansu	2017	2.22629	2.31737	1.14421	5.58	14.5	134580051	3388092	6.2	0.67
Gansu	2016	2.09488	2.00516	1.11893	5.15	17.1	130420565	3093150	6.2	0.45
Gansu	2015	1.96631	1.89386	1.10182	4.91	15.1	125307849	2739631	6.1	0.45
Gansu	2014	1.88388	1.7966	1.10296	4.72	19.5	123287048	2626826	6.1	0.43
Gansu	2013	1.76929	1.61427	1.05231	4.49	23	123929555	2416011	6	0.45
Gansu	2012	1.68455	1.4589	1.03533	4.36	24.4	119205625	2142074	5.9	0.44
Gansu	2011	1.60149	1.31947	1.04357	3.48	30.7	107000739	1710826	5.4	0.47
Gansu	2010	1.53637	1.16672	1.04191	3.33	33.2	100447867	1490169	5.7	0.38
Gansu	2009	1.47342	1.04023	0.990176	3.0126	36.24	91165870	1330347	5.4	0.7001
Qinghai	2021	3.16044	3.59411	1.07879	7.1	44	26510454	981659	5	0.86
Qinghai	2020	3.08651	3.31838	1.08044	6.97	24.9	24002967	914436	4.6	1.04
Qinghai	2019	2.94949	3.20508	1.1039	6.82	28.4	26593571	941821	5.2	1.13
Qinghai	2018	2.75179	2.99438	1.08961	6.49	25.6	25335884	867300	5.2	0.87
Qinghai	2017	2.64642	2.81143	1.08788	6.41	29.4	25454783	827330	5.3	0.71
Qinghai	2016	2.3488	2.46804	1.08093	5.86	31.5	23566318	779228	5.6	0.93
Qinghai	2015	2.39012	2.28666	1.07851	5.87	31.9	22817098	724548	5.2	0.63
Qinghai	2014	2.24878	2.21354	1.08351	5.66	33.3	22534190	713935	5.3	0.68
Qinghai	2013	2.31856	2.01261	1.05429	5.11	44	22035260	635691	5.2	0.63
Qinghai	2012	2.08722	1.75587	1.04168	4.54	36.2	21340691	564761	5.6	0.74
Qinghai	2011	2.00634	1.7007	1.03644	4.15	46.1	20826836	469811	5.7	0.39
Qinghai	2010	1.87638	1.48117	1.02682	3.72	45.1	18760929	410667	6.1	0.5
Qinghai	2009	1.83501	1.40628	1.06984	3.5487	48.15	17840190	381480	5.6	0.902
Ningxia	2021	3.10607	3.75931	0.630483	5.68	15.1	41167189	1080938	6.4	0.49
Ningxia	2020	3.0846	3.60222	0.634397	5.73	11.2	39628932	974844	6	0.6
Ningxia	2019	2.8947	3.3901	0.61325	5.9	17.6	43583230	1114516	7.1	0.63
Ningxia	2018	2.73732	3.27845	0.626761	5.96	20.4	41456678	1092555	7.1	0.95
Ningxia	2017	2.57972	3.05929	0.605816	5.84	23.3	40085810	1061679	6.8	0.61
Ningxia	2016	2.45612	2.59986	0.612086	5.38	20	38321962	967056	6.9	0.39
Ningxia	2015	2.31871	2.35892	0.626901	5.06	23.1	35769882	875119	6.9	0.51
Ningxia	2014	2.21578	2.22655	0.627581	4.91	14.8	35620816	866477	7.2	0.61
Ningxia	2013	2.1497	2.0988	0.635285	4.76	15.1	33385282	806659	7.2	0.46
Ningxia	2012	1.97436	1.89742	0.628225	4.29	27.5	31151686	719958	7.1	0.36
Ningxia	2011	1.89167	1.79398	0.637654	3.96	22.8	28123628	602227	6.8	0.29
Ningxia	2010	1.93791	1.63365	0.652291	3.68	29.7	25910262	559976	5.6	0.35
Ningxia	2009	1.93408	1.57696	0.66384	3.4807	20.7	24524239	500642	5.6	0.3798
Xinjiang	2021	2.72673	3.29737	0.655465	7.19	33.8	104784831	4651180	5.5	3.66
Xinjiang	2020	2.6739	3.1151	0.701081	7.02	17	106995965	3742467	5	3.21
Xinjiang	2019	2.6524	3.02095	0.718093	7.39	18.9	120319753	4917739	5.8	6.72
Xinjiang	2018	2.51238	2.87091	0.732143	7.19	27.8	107192107	4449970	5.7	6.31
Xinjiang	2017	2.51222	2.8454	0.755	6.85	30.9	112419725	4365091	5.8	4.27
Xinjiang	2016	2.48361	2.78517	0.775329	6.54	31.9	109230285	4185648	5.8	4.27
Xinjiang	2015	2.4018	2.67799	0.788176	6.37	38.5	103332720	3971733	5.7	4.3
Xinjiang	2014	2.3572	2.5717	0.811742	6.22	39.1	99789713	3827355	5.9	3.52
Xinjiang	2013	2.32035	2.47606	0.816761	6.06	33.8	93819545	3616321	5.7	3.88
Xinjiang	2012	2.24323	2.32796	0.813138	5.89	34.1	83865584	3514353	5.7	3.16
Xinjiang	2011	2.22607	2.19146	0.782562	5.69	39.1	76803860	3115413	5.1	2.85
Xinjiang	2010	2.24513	2.03858	0.732265	5.37	43.2	74372651	2672364	4.7	2.58
Xinjiang	2009	2.16535	1.88967	0.65975	5.055	41.39	73740066	2338299	5	2.5389

## Sheet: Level of economic development
region	time	GDP	Government budget revenue	fixed-asset investment	Secondary sector as a share of GDP	Tertiary sector as a share of GDP	Share of employment in secondary and tertiary sectors	Per capita disposable income	Total social retail merchandise consumption
北京市	2021	41045.6	5932.31	8372.14	0.180019	0.817267	0.976684	75002	14867.7
天津市	2021	15685.1	2141.06	13010.2	0.361662	0.621386	0.946958	47449	3769.8
河北省	2021	40397.1	4167.62	15542.3	0.404876	0.495355	0.786714	29383	13509.9
山西省	2021	22870.4	2834.47	8529.27	0.506248	0.437483	0.766181	27426	7747.3
内蒙古自治区	2021	21166	2349.95	11605.6	0.466815	0.421974	0.65353	34108	5060.3
辽宁省	2021	27569.5	2765.59	7310.32	0.394759	0.51594	0.726027	35112	9783.9
吉林省	2021	13163.8	1143.98	16069.8	0.362228	0.519736	0.630293	27770	4216.6
黑龙江省	2021	14858.2	1300.51	12573.9	0.275033	0.49187	0.63662	27159	5542.9
上海市	2021	43653.2	7771.8	9103.48	0.260386	0.737412	0.981685	78027	18079.3
江苏省	2021	117392	10015.2	62361.9	0.44874	0.511044	0.87045	47498	42702.6
浙江省	2021	74040.8	8262.64	42823.9	0.421038	0.549091	0.947139	57541	29210.5
安徽省	2021	42565.2	3498.19	40968.7	0.405028	0.51594	0.757698	30904	21471.2
福建省	2021	49566.1	3383.4	32931.2	0.470479	0.471013	0.862995	40659	20373.1
江西省	2021	29827.8	2812.23	28913	0.443569	0.478178	0.810883	30610	12206.7
山东省	2021	82875.2	7284.46	57932.1	0.396192	0.53106	0.759635	35705	33714.5
河南省	2021	58071.4	4353.92	56621.3	0.405818	0.497288	0.757851	26811	24381.7
湖北省	2021	50091.2	3283.32	38288.7	0.385938	0.521527	0.731893	30829	21561.4
湖南省	2021	45713.5	3250.69	44091	0.39053	0.5149	0.754144	31993	18596.9
广东省	2021	124720	14105	52922.6	0.405356	0.554677	0.893524	44993	44187.7
广西壮族自治区	2021	25209.1	1800.15	27884.9	0.337731	0.501561	0.669025	26727	8538.5
海南省	2021	6504.1	921.16	3962.82	0.190772	0.61635	0.689338	30457	2497.6
重庆市	2021	28077.3	2285.45	21844.1	0.399515	0.532035	0.780576	33803	13967.7
四川省	2021	54088	4773.15	33180.9	0.368838	0.526479	0.681405	29080	24133.2
贵州省	2021	19458.6	1969.39	17863	0.352055	0.507601	0.672322	23996	8904.3
云南省	2021	27161.6	2278.29	25682.1	0.351128	0.507816	0.572098	25666	10731.8
西藏自治区	2021	2080.2	215.62	1991.53	0.364052	0.557062	0.64433	24950	810.3
陕西省	2021	30121.7	2775.42	27217.4	0.465412	0.454586	0.707795	28568	10250.5
甘肃省	2021	10225.5	1001.86	7153.51	0.337509	0.529021	0.560273	22066	4037.1
青海省	2021	3385.1	328.76	3730.24	0.403149	0.492364	0.750903	25920	947.8
宁夏回族自治区	2021	4588.2	460.01	2973.99	0.457521	0.463014	0.765217	27905	1335.1
新疆维吾尔自治区	2021	16311.6	1618.61	12385.8	0.385977	0.469396	0.665441	26075	3584.6
北京市	2020	35943.3	5483.89	7981.07	0.159671	0.837316	0.975941	69434	13716.4
天津市	2020	14008	1923.11	12414.3	0.350642	0.634345	0.944359	43854	3582.9
河北省	2020	36013.8	3826.46	15089.6	0.382217	0.510038	0.77799	27136	12705
山西省	2020	17835.6	2296.57	7846.61	0.4319	0.502691	0.756041	25214	6746.3
内蒙古自治区	2020	17258	2051.2	10569.7	0.40029	0.482159	0.643317	31497	4760.5
辽宁省	2020	25011.4	2655.75	7125.07	0.374129	0.53452	0.717167	32738	8960.9
吉林省	2020	12256	1085.02	14477.3	0.352472	0.520814	0.625702	25751	3824
黑龙江省	2020	13633.4	1152.51	11817.6	0.253048	0.494264	0.634759	24902	5092.3
上海市	2020	38963.3	7046.3	8429.15	0.263289	0.73395	0.980349	72232	15932.5
江苏省	2020	102808	9058.99	58943.2	0.434124	0.52174	0.862001	43390	37086.1
浙江省	2020	64689.1	7248.24	38649.8	0.407511	0.559001	0.946072	52397	26629.8
安徽省	2020	38061.5	3216.01	37448.5	0.399787	0.516535	0.748689	28103	18334
福建省	2020	43608.6	3079.04	31067.2	0.462487	0.47489	0.853581	37202	18626.5
江西省	2020	25782	2507.54	26094.8	0.430839	0.482127	0.799028	28017	10371.8
山东省	2020	72798.2	6559.93	54652.9	0.390898	0.535414	0.750998	32886	29248
河南省	2020	54259.4	4168.84	54183.1	0.409531	0.491795	0.74959	24810	22502.8
湖北省	2020	43004.5	2511.54	31801.2	0.370515	0.533377	0.724931	27881	17984.9
湖南省	2020	41542.6	3008.66	40825	0.383924	0.513995	0.745122	29380	16258.1
广东省	2020	111152	12923.9	49786.1	0.394669	0.562752	0.891036	41029	40207.9
广西壮族自治区	2020	22120.9	1716.94	25915.3	0.318558	0.51662	0.661454	24562	7831
海南省	2020	5566.2	816.06	3596.03	0.192627	0.603284	0.684289	27904	1974.6
重庆市	2020	25041.4	2094.85	20588.2	0.398125	0.529855	0.774464	30824	11787.2
四川省	2020	48501.6	4260.89	31332.3	0.360928	0.524502	0.675026	26522	20824.9
贵州省	2020	17860.4	1786.8	18434.5	0.350664	0.507127	0.664905	21795	7833.4
云南省	2020	24555.7	2116.69	24694.4	0.34157	0.511348	0.563079	23295	9792.9
西藏自治区	2020	1902.7	220.99	2321.13	0.375729	0.545278	0.642487	21744	745.8
陕西省	2020	26014.1	2257.31	28059.1	0.431381	0.481447	0.699762	26226	9605.9
甘肃省	2020	8979.7	874.55	6438.81	0.314576	0.553103	0.551465	20335	3632.4
青海省	2020	3009.8	297.99	3841.65	0.379826	0.507874	0.74552	24037	877.3
宁夏回族自治区	2020	3956.3	419.44	2909.97	0.411824	0.502742	0.758721	25735	1301.4
新疆维吾尔自治区	2020	13800.7	1477.22	10770.2	0.346845	0.509597	0.660767	23845	3062.5
北京市	2019	35445.1	5817.1	7809.26	0.159892	0.836883	0.973553	67756	15063.7
天津市	2019	14055.5	2410.41	12052.8	0.351976	0.634833	0.934996	42404	4218.2
河北省	2019	34978.6	3738.99	13067.3	0.382911	0.516499	0.746623	25665	12985.5
山西省	2019	16961.6	2347.75	7094.59	0.440188	0.511155	0.737947	23828	7030.5
内蒙古自治区	2019	17212.5	2059.69	10730.7	0.392918	0.498829	0.626415	30555	5051.1
辽宁省	2019	24855.3	2652.4	6944.51	0.381243	0.53113	0.685132	31820	9670.6
吉林省	2019	11726.8	1116.95	13367.8	0.352594	0.537632	0.619277	24563	4212.9
黑龙江省	2019	13544.4	1262.76	11407	0.268753	0.496227	0.633011	24254	5603.9
上海市	2019	37987.6	7165.1	8012.5	0.26834	0.72884	0.970353	69442	15847.6
江苏省	2019	98656.8	8802.36	58766.9	0.440998	0.515444	0.856	41400	37672.5
浙江省	2019	62462	7048.58	36669.6	0.421048	0.545544	0.935187	49899	27343.8
安徽省	2019	36845.5	3182.71	35631.3	0.406291	0.514568	0.692769	26415	17862.1
福建省	2019	42326.6	3052.93	31192	0.474064	0.464616	0.833032	35616	18896.8
江西省	2019	24667.3	2487.39	24117.2	0.43865	0.477932	0.784987	26262	10068.1
山东省	2019	70540.5	6526.71	52753.8	0.399371	0.52809	0.739993	31597	29251.2
河南省	2019	53717.8	4041.89	51949.2	0.428826	0.484877	0.746453	23903	23476.1
湖北省	2019	45429	3388.57	39164.1	0.412138	0.504006	0.671928	28319	22722.3
湖南省	2019	39894.1	3007.15	37941.5	0.386065	0.522513	0.615642	27680	16683.9
广东省	2019	107987	12654.5	46442.2	0.401606	0.558106	0.882345	39014	42951.8
广西壮族自治区	2019	21237.1	1811.89	24870.7	0.331797	0.508591	0.628225	23328	8200.9
海南省	2019	5330.8	814.14	3329.65	0.203309	0.594301	0.673295	26679	1951.1
重庆市	2019	23605.8	2134.93	19815.4	0.397868	0.536402	0.771317	28920	11631.7
四川省	2019	46363.8	4070.83	30478.9	0.370718	0.525589	0.664934	24703	21343
贵州省	2019	16769.3	1767.47	17862.9	0.356097	0.50791	0.628999	20397	7468.2
云南省	2019	23223.8	2073.56	22928.8	0.347075	0.522124	0.551739	22082	10158.2
西藏自治区	2019	1697.8	221.99	2202.5	0.374367	0.544234	0.643474	19501	773.4
陕西省	2019	25793.2	2287.9	26954	0.45669	0.466115	0.61907	24666	10213
甘肃省	2019	8718.3	850.49	5970.15	0.328321	0.550176	0.46997	19139	3700.3
青海省	2019	2941.1	282.25	4375.46	0.392336	0.505015	0.6808	22618	948.5
宁夏回族自治区	2019	3748.5	423.58	2798.05	0.423396	0.501907	0.735937	24412	1399.4
新疆维吾尔自治区	2019	13597.1	1577.63	9268.71	0.351869	0.517088	0.634032	23103	3617
北京市	2018	33106	5785.92	8001.3	0.16545	0.83091	0.969317	62361	14422.3
天津市	2018	13362.9	2106.24	10656.7	0.361845	0.625036	0.932999	39506	4231.2
河北省	2018	32494.6	3513.86	9398.6	0.397115	0.500145	0.737363	23446	11973.9
山西省	2018	15958.1	2292.7	6490.93	0.443317	0.510268	0.732961	21990	6523.3
内蒙古自治区	2018	16140.8	1857.65	10047.5	0.392508	0.499027	0.610966	28376	4852.3
辽宁省	2018	23510.5	2616.08	6923.74	0.384892	0.529168	0.685128	29701	9112.8
吉林省	2018	11253.8	1240.89	13327.8	0.360012	0.53685	0.612956	22798	4073.8
黑龙江省	2018	12846.5	1282.6	10761.3	0.27525	0.49113	0.629235	22726	5275
上海市	2018	36011.8	7108.15	7623.69	0.287706	0.709387	0.97032	64183	14874.8
江苏省	2018	93207.6	8630.16	55915.2	0.451995	0.503569	0.849	38096	35472.6
浙江省	2018	58002.8	6598.21	33336	0.436325	0.529609	0.924646	45840	25161.9
安徽省	2018	34010.9	3048.67	32629.4	0.414408	0.508028	0.691332	23984	16156.2
福建省	2018	38687.8	3007.41	29454.2	0.487177	0.451331	0.819982	32644	17178.4
江西省	2018	22716.5	2373.01	22085.3	0.443783	0.473576	0.769978	24080	9045.7
山东省	2018	66648.9	6485.4	57466	0.412966	0.512757	0.727006	29205	27480.3
河南省	2018	49935.9	3766.02	48101.1	0.441338	0.47233	0.738982	21964	21268
湖北省	2018	42022	3307.08	35378.6	0.418207	0.497356	0.660335	25815	20598.2
湖南省	2018	36329.7	2860.84	34460.9	0.38272	0.532385	0.608841	25241	15134.3
广东省	2018	99945.2	12105.3	41802.2	0.414212	0.547404	0.875862	35810	39767.1
广西壮族自治区	2018	19627.8	1681.45	22713	0.340991	0.505095	0.600312	21485	7663.5
海南省	2018	4910.7	752.67	3667.02	0.21445	0.584764	0.6693	24579	1852.7
重庆市	2018	21588.8	2265.54	18764.6	0.409573	0.526565	0.765144	26386	10705.2
四川省	2018	42902.1	3911.01	28065.3	0.374268	0.522532	0.655011	22461	19340.7
贵州省	2018	15353.2	1726.85	17703.5	0.358635	0.500938	0.594401	18430	7105
云南省	2018	20880.6	1994.35	21132.6	0.34805	0.532288	0.541001	20084	9197.3
西藏自治区	2018	1548.4	230.35	2252.04	0.376324	0.540752	0.634725	17286	711.8
陕西省	2018	23941.9	2243.14	26296.6	0.468438	0.455118	0.586207	22528	9510.3
甘肃省	2018	8104.1	871.05	5600.52	0.340766	0.544959	0.460733	17488	3435.6
青海省	2018	2748	272.89	4167.1	0.397999	0.50444	0.665492	20757	899.9
宁夏回族自治区	2018	3510.2	436.52	3119.34	0.423936	0.496467	0.715072	22400	1330.1
新疆维吾尔自治区	2018	12809.4	1531.42	9042.65	0.363577	0.504325	0.590766	21500	3429.1
北京市	2017	29883	5430.79	8370.4	0.168972	0.826948	0.967598	57230	13933.7
天津市	2017	12450.6	2310.36	11288.9	0.366577	0.61985	0.92992	37022	4210.4
河北省	2017	30640.8	3233.83	33406.8	0.417026	0.480823	0.713834	21484	11138.5
山西省	2017	14484.3	1867	6040.5	0.458103	0.492243	0.723909	20420	6058.5
内蒙古自治区	2017	14898.1	1703.21	14013.2	0.394299	0.494962	0.594913	26212	4642.6
辽宁省	2017	21693	2392.77	6676.7	0.383944	0.528364	0.687136	27835	8696.4
吉林省	2017	10922	1210.91	13283.9	0.365821	0.533895	0.606766	21368	3992.3
黑龙江省	2017	12313	1243.31	11292	0.285836	0.473337	0.627995	21206	5077.4
上海市	2017	32925	6642.26	7246.6	0.289321	0.707314	0.969082	58988	13699.5
江苏省	2017	85869.8	8171.53	53277	0.455621	0.49727	0.842	35024	32818.2
浙江省	2017	52403.1	5804.38	31696	0.443613	0.519483	0.911647	42046	23121.3
安徽省	2017	29676.2	2812.45	29275.1	0.427319	0.485665	0.688595	21863	14328.8
福建省	2017	33842.4	2809.03	26416.3	0.481349	0.453198	0.813059	30048	15393.9
江西省	2017	20210.8	2247.06	22085.3	0.467305	0.441888	0.753	22031	8118
山东省	2017	63012.1	6098.63	55202.7	0.427308	0.495997	0.715001	26930	25527.9
河南省	2017	44824.9	3407.22	44496.9	0.467158	0.440498	0.726586	20170	19289.1
湖北省	2017	37235	3248.32	32282.4	0.42202	0.483207	0.645983	23757	18519.7
湖南省	2017	33828.1	2757.82	31959.2	0.397888	0.513475	0.603072	23103	13793.7
广东省	2017	91648.7	11320.4	37761.7	0.420482	0.540113	0.863955	33003	36598.6
广西壮族自治区	2017	17790.7	1615.13	20499.1	0.345029	0.493185	0.56742	19905	7038
海南省	2017	4497.5	674.11	4244.4	0.221545	0.564402	0.650997	22553	1729.4
重庆市	2017	20066.3	2252.38	17537	0.421353	0.515053	0.757185	24153	9769.4
四川省	2017	37905.1	3577.99	31902.1	0.38436	0.503191	0.64399	20580	17404.4
贵州省	2017	13605.4	1613.84	15503.9	0.365362	0.485271	0.559798	16704	6449.4
云南省	2017	18486	1886.17	18936	0.341761	0.531743	0.512501	18348	8194.8
西藏自治区	2017	1349	185.83	1975.6	0.34811	0.56427	0.627005	15457	618.8
陕西省	2017	21473.5	2006.69	23819.4	0.471004	0.447915	0.569519	20635	8611.2
甘肃省	2017	7336.7	815.73	5827.8	0.342906	0.539916	0.451347	16011	3206.2
青海省	2017	2465.1	246.2	3883.6	0.395805	0.507484	0.648928	19001	842.9
宁夏回族自治区	2017	3200.3	417.59	3813.38	0.439334	0.482361	0.690988	20562	1253.7
新疆维吾尔自治区	2017	11159.9	1466.52	12089.1	0.367046	0.493902	0.587241	19975	3249.8
北京市	2016	27041.2	5081.26	7943.89	0.172544	0.822659	0.964887	52530	13134.9
天津市	2016	11477.2	2723.5	12779.4	0.380581	0.604747	0.927861	34074	4188.1
河北省	2016	28474.1	2849.87	31750	0.433106	0.458638	0.693619	19725	10191.4
山西省	2016	11946.4	1557	14198	0.428045	0.511326	0.715066	19049	5699.2
内蒙古自治区	2016	13789.3	2016.43	15080	0.404647	0.475651	0.580769	24127	4415.9
辽宁省	2016	20392.5	2200.49	6692.25	0.385715	0.523997	0.693451	26040	8597.1
吉林省	2016	10427	1263.78	13923.2	0.374163	0.517455	0.600699	19967	3812.9
黑龙江省	2016	11895	1148.41	10648.4	0.310189	0.458512	0.626014	19838	4794.1
上海市	2016	29887	6406.13	6755.88	0.286753	0.709419	0.966709	54305	12588.2
江苏省	2016	77350.9	8121.23	49663.2	0.45302	0.494753	0.831999	32070	29612.5
浙江省	2016	47254	5301.98	29571	0.456497	0.5035	0.901002	38529	20916.7
安徽省	2016	26307.7	2672.79	26758.1	0.4378	0.467563	0.6828	19998	12662.5
福建省	2016	29609.4	2654.83	23237.3	0.495913	0.43164	0.799911	27608	13703
江西省	2016	18388.6	2151.47	19694.2	0.474887	0.427548	0.738979	20110	7198.5
山东省	2016	58762.5	5860.18	53322.9	0.435056	0.482743	0.702002	24685	23482.1
河南省	2016	40249.3	3153.47	40415.1	0.471732	0.427307	0.693983	18443	17274.5
湖北省	2016	33353	3102.06	30011.7	0.435553	0.462312	0.631709	21787	16601.9
湖南省	2016	30853.5	2697.88	28353.3	0.419466	0.486036	0.595114	21115	12500
广东省	2016	82163.2	10390.4	33303.6	0.432057	0.525339	0.852752	30296	33303.2
广西壮族自治区	2016	16116.6	1556.27	18236.8	0.348771	0.477477	0.532714	18305	6349.8
海南省	2016	4090.2	637.51	3890.45	0.221016	0.552907	0.6347	20653	1547.3
重庆市	2016	18023	2227.91	16048.1	0.430861	0.50051	0.74722	22034	8728.4
四川省	2016	33138.5	3388.85	28812	0.405875	0.476419	0.633026	18808	15519.7
贵州省	2016	11792.4	1561.34	13204	0.378947	0.463163	0.525	15121	5651.9
云南省	2016	16369	1812.29	16119.4	0.351115	0.512927	0.483699	16720	7222.7
西藏自治区	2016	1173	155.99	1596.05	0.332822	0.572975	0.622757	13639	539.1
陕西省	2016	19045.8	1833.99	20825.2	0.467636	0.44331	0.556474	18874	7680.7
甘肃省	2016	6907.9	786.97	9534.1	0.359516	0.524573	0.440299	14670	2984.2
青海省	2016	2258.2	238.51	3528.05	0.384244	0.517802	0.644875	17302	769.9
宁夏回族自治区	2016	2781.4	387.66	3835.46	0.424139	0.489214	0.657043	18832	1130.6
新疆维吾尔自治区	2016	9630.8	1298.95	10287.5	0.357821	0.489222	0.557202	18355	3005.2
北京市	2015	24779.1	4723.86	7990.9	0.178368	0.815966	0.962985	48458	12271.9
天津市	2015	10879.5	2667.11	13065.9	0.412666	0.572416	0.926215	31291	3963.2
河北省	2015	26398.4	2649.18	29448.3	0.436371	0.446179	0.670996	18118	9367.5
山西省	2015	11836.4	1642.35	13744.6	0.440987	0.49766	0.69896	17854	5345.1
内蒙古自治区	2015	12949	1964.48	13824.8	0.406943	0.467156	0.567506	22310	4103.5
辽宁省	2015	20210.3	2127.39	17640.4	0.412888	0.48549	0.71393	24576	8364.8
吉林省	2015	10018	1229.35	12705.3	0.38309	0.490078	0.594782	18684	3571.7
黑龙江省	2015	11690	1165.88	10182.9	0.33592	0.43207	0.619616	18593	4471
上海市	2015	26887	5519.5	6352.7	0.312742	0.68259	0.966207	49867	11605.7
江苏省	2015	71255.9	8028.59	45905.2	0.468337	0.476195	0.824999	29539	26710.1
浙江省	2015	43507.7	4809.94	26664.7	0.473631	0.485657	0.889398	35537	18910.7
安徽省	2015	23831.2	2454.3	23965.6	0.454795	0.4455	0.678451	18363	11190.8
福建省	2015	26819.5	2544.24	21628.3	0.512153	0.415776	0.78714	25404	12273
江西省	2015	16780.9	2165.74	16993.9	0.498644	0.399192	0.723995	18437	6419.8
山东省	2015	55288.8	5529.33	47381.4	0.448823	0.462501	0.689001	22703	21550.9
河南省	2015	37084.1	3016.05	35660.3	0.483978	0.407741	0.661281	17125	15475.8
湖北省	2015	30344	3005.53	28250.5	0.447189	0.450323	0.616183	20026	14847.9
湖南省	2015	28538.6	2515.43	25954.3	0.443809	0.459903	0.59332	19317	11241.4
广东省	2015	74732.4	9366.78	25928.1	0.453803	0.503515	0.840694	27859	30326.8
广西壮族自治区	2015	14797.8	1515.16	15655	0.364311	0.462325	0.500193	16873	5771.5
海南省	2015	3734.2	627.7	3355.4	0.236436	0.539875	0.628103	18979	1409.4
重庆市	2015	16040.5	2154.83	15480.3	0.449363	0.484075	0.732732	20110	7667.6
四川省	2015	30342	3355.44	25973.7	0.434793	0.444552	0.622012	17221	13834.4
贵州省	2015	10541	1503.38	10676.7	0.382004	0.462224	0.403313	13697	4925.2
云南省	2015	14960	1808.1	13069.4	0.367092	0.493917	0.4763	15223	6390.8
西藏自治区	2015	1043	137.13	1342.2	0.327709	0.58255	0.588011	12254	477.1
陕西省	2015	17898.8	2059.95	20177.9	0.484088	0.426537	0.546328	17395	6859.1
甘肃省	2015	6556.6	743.86	8626.6	0.382119	0.506024	0.429421	13467	2737.1
青海省	2015	2011	267.13	3266.64	0.378468	0.517653	0.641922	15813	694.6
宁夏回族自治区	2015	2579.4	373.4	3532.93	0.432969	0.475227	0.634111	17329	1039.8
新疆维吾尔自治区	2015	9306.9	1330.9	10729.3	0.370274	0.478269	0.545262	16859	2769.6
北京市	2014	22926	4027.16	7562.3	0.193361	0.799699	0.959275	44489	9638
天津市	2014	10640.6	2390.35	11654.1	0.433763	0.551313	0.922504	28832	4738.7
河北省	2014	25208.9	2446.62	26147.2	0.455272	0.419189	0.66365	16647	11820.5
山西省	2014	12094.7	1820.64	11977	0.527338	0.411759	0.676982	16538	5717.9
内蒙古自治区	2014	12158.2	1843.67	12074.2	0.420654	0.444622	0.551912	20559	5657.6
辽宁省	2014	20025.7	3192.78	24426.8	0.45136	0.448668	0.73153	22820	11857
吉林省	2014	9966.5	1203.38	11339.6	0.381769	0.490794	0.58898	17520	6080.9
黑龙江省	2014	12170.8	1301.31	9828.9	0.400335	0.378562	0.630478	17404	7015.3
上海市	2014	25269.8	4585.55	6016.43	0.341645	0.653131	0.967187	45966	9303.5
江苏省	2014	64830.5	7233.14	41552.8	0.478923	0.465434	0.815	27173	23458.1
浙江省	2014	40023.5	4122.02	23554.7	0.48923	0.46763	0.876988	32658	17835.3
安徽省	2014	22519.7	2218.44	21256.3	0.487689	0.410401	0.6717	16796	7957
福建省	2014	24942.1	2362.21	18449.5	0.527826	0.397769	0.777928	23331	9346.7
江西省	2014	15667.8	1881.83	14677	0.525836	0.370333	0.710009	16734	5292.6
山东省	2014	50774.8	5026.83	41599.1	0.464561	0.443606	0.675992	20864	25111.5
河南省	2014	34574.8	2739.26	30782.2	0.495725	0.388922	0.626722	15695	14005
湖北省	2014	28242.1	2566.9	24303	0.460585	0.433134	0.596746	18283	12449.3
湖南省	2014	25881.3	2262.79	21950.8	0.456897	0.439901	0.591662	17622	10723.5
广东省	2014	68173	8065.08	25928.1	0.468373	0.487055	0.827007	25685	28471.1
广西壮族自治区	2014	13587.8	1422.28	13287.6	0.378693	0.443692	0.481216	15557	5772.8
海南省	2014	3449	555.31	3039.46	0.239635	0.530386	0.612002	17476	1224.5
重庆市	2014	14623.8	1922.02	13223.8	0.463259	0.468996	0.715842	18352	5710.7
四川省	2014	28891.3	3061.07	23577.5	0.452825	0.425176	0.611039	15749	12393
贵州省	2014	9173.1	1366.67	8778.4	0.390533	0.469776	0.386801	12371	2936.9
云南省	2014	14041.7	1698.06	11073.9	0.382895	0.474138	0.47	13772	4632.9
西藏自治区	2014	939.7	124.27	1119.73	0.330212	0.576035	0.563011	10730	364.5
陕西省	2014	17402.5	1890.4	18709.5	0.519753	0.390208	0.524806	15837	5918.7
甘肃省	2014	6518.4	672.67	7759.62	0.433128	0.460144	0.419881	12185	2668.3
青海省	2014	1847.7	251.68	2908.71	0.386859	0.496293	0.633785	14374	620.8
宁夏回族自治区	2014	2473.9	339.86	3200.98	0.45018	0.462185	0.609012	15907	737.2
新疆维吾尔自治区	2014	9264.5	1282.34	9744.79	0.41333	0.434832	0.527431	15097	2436.5
北京市	2013	21134.6	3661.11	7032.2	0.197226	0.795213	0.955417	40830	8872.1
天津市	2013	9945.4	2079.07	10121.2	0.443129	0.541316	0.918592	26359	4470.4
河北省	2013	24259.6	2295.62	22629.8	0.460783	0.409706	0.658978	15190	10516.7
山西省	2013	11987.2	1701.62	11200.2	0.55762	0.384185	0.680863	15120	5139.3
内蒙古自治区	2013	11392.4	1720.98	15520.7	0.427487	0.43357	0.538248	18693	5114.2
辽宁省	2013	19208.8	3343.81	24791.4	0.479166	0.4181	0.728532	20818	10581.4
吉林省	2013	9427.9	1156.96	9979.3	0.378886	0.488497	0.583329	15998	5426.4
黑龙江省	2013	11849.1	1277.4	11453.1	0.43908	0.3466	0.626432	15903	6251.2
上海市	2013	23204.1	4109.51	5647.79	0.357114	0.637215	0.959239	42174	8557
江苏省	2013	59349.4	6568.46	35982.5	0.491149	0.450763	0.806	24776	20878.2
浙江省	2013	37334.6	3796.92	20194	0.486487	0.467478	0.865838	29775	15970.8
安徽省	2013	20584	2075.08	18251.1	0.497153	0.39727	0.656283	15154	7044.7
福建省	2013	22503.8	2119.45	15526.9	0.5246	0.397853	0.768778	21218	8275.3
江西省	2013	14300.2	1621.24	12450.8	0.53579	0.356478	0.693988	15100	4696.1
山东省	2013	47344.3	4559.95	35875.8	0.47769	0.428231	0.662003	19008	22294.8
河南省	2013	31632.5	2415.45	26220.9	0.505663	0.373347	0.598744	14204	12426.6
湖北省	2013	25378	2191.22	20177.5	0.466794	0.419576	0.571507	16472	11035.9
湖南省	2013	23545.2	2030.88	18381.4	0.463525	0.426512	0.589736	16005	9509.5
广东省	2013	62503.4	7081.47	22858.5	0.469462	0.484518	0.813168	23421	25453.9
广西壮族自治区	2013	12448.4	1317.6	11907.7	0.378306	0.437679	0.468728	14082	5133.1
海南省	2013	3115.9	481.01	2725.4	0.24099	0.526782	0.593497	15733	1090.9
重庆市	2013	13027.6	1693.24	11205	0.459686	0.46806	0.694148	16569	5055.8
四川省	2013	26518	2784.1	21049.2	0.46832	0.408843	0.599914	14231	11001
贵州省	2013	7973.1	1206.41	7102.78	0.397712	0.476941	0.367153	11083	2601.2
云南省	2013	12825.5	1611.3	9621.8	0.389887	0.463647	0.450002	12578	4112.6
西藏自治区	2013	828.2	95.02	918.48	0.326974	0.574982	0.548997	9740	322.2
陕西省	2013	15905.4	1748.33	15934.2	0.529254	0.378733	0.505625	14372	5245
甘肃省	2013	6014.5	607.27	6407.2	0.444592	0.445989	0.407544	10954	2368.8
青海省	2013	1713.3	223.86	2403.9	0.397479	0.483044	0.628911	12948	549.6
宁夏回族自治区	2013	2327.7	308.34	2681.14	0.45517	0.454311	0.573043	14566	668.5
新疆维吾尔自治区	2013	8392.6	1128.49	7787.41	0.414639	0.427305	0.514637	13670	2179.5
北京市	2012	19024.7	3314.93	6462.8	0.202684	0.789516	0.950417	36817	8123.5
天津市	2012	9043	1760.02	8871.31	0.457149	0.526496	0.911311	24030	3921.4
河北省	2012	23077.5	2084.28	19661.3	0.473175	0.400555	0.650997	13647	9254
山西省	2012	11683.1	1516.38	8897.9	0.586548	0.358501	0.667939	13592	4506.8
内蒙古自治区	2012	10470.1	1552.75	13112	0.434915	0.42629	0.524438	16800	4572.5
辽宁省	2012	17848.6	3105.38	21836	0.497905	0.397364	0.713384	18761	9304.2
吉林省	2012	8678	1041.25	9511.6	0.382024	0.480203	0.577863	14395	4772.9
黑龙江省	2012	11015.8	1163.17	9780.2	0.462953	0.344641	0.645478	14302	5491
上海市	2012	21305.6	3743.71	5254.38	0.38366	0.610267	0.959032	38550	7840.4
江苏省	2012	53701.9	5860.69	31707.2	0.505584	0.434059	0.799	22432	18411.1
浙江省	2012	34382.4	3441.23	17095.9	0.495617	0.457534	0.85354	27020	14199.6
安徽省	2012	18341.7	1792.72	15055	0.504201	0.385744	0.636018	13593	6142.8
福建省	2012	20190.7	1776.17	12709.7	0.521379	0.397946	0.749773	19141	7256.5
江西省	2012	12807.7	1371.99	12875.5	0.538215	0.349415	0.679019	13567	4123.3
山东省	2012	42957.3	4059.43	30319.8	0.49528	0.41051	0.648999	17127	19651.9
河南省	2012	28961.9	2040.33	20870.2	0.519393	0.357097	0.581996	12772	10915.6
湖北省	2012	22590.9	1823.05	16504.2	0.493677	0.387922	0.555493	14809	9682.4
湖南省	2012	21207.2	1782.16	14576.6	0.468082	0.410837	0.584757	14391	8318.7
广东省	2012	57007.7	6229.18	19307.5	0.479691	0.472748	0.798574	21268	22677.1
广西壮族自治区	2012	11303.6	1166.06	12635.2	0.398378	0.413505	0.464957	12644	4516.6
海南省	2012	2789.4	409.44	2145.38	0.267871	0.486951	0.541605	14180	950.2
重庆市	2012	11595.4	1703.49	9380	0.457776	0.466357	0.66923	14924	4403
四川省	2012	23922.4	2421.27	18038.9	0.46948	0.399157	0.588997	12753	9622
贵州省	2012	6742.2	1014.05	7809.05	0.402955	0.469105	0.348764	9850	2266.3
云南省	2012	11097.4	1338.15	7828.51	0.401752	0.45043	0.432101	11233	3597.9
西藏自治区	2012	710.2	86.58	709.98	0.318361	0.575613	0.537011	8568	277.9
陕西省	2012	14142.4	1600.69	12840.1	0.538261	0.368771	0.486675	12885	4581.6
甘肃省	2012	5393.1	520.4	5040.53	0.462313	0.428121	0.395434	9768	2064.4
青海省	2012	1528.5	186.42	1920.03	0.405757	0.480275	0.629805	11470	480.3
宁夏回族自治区	2012	2131	263.96	2109.52	0.465744	0.445565	0.547965	13104	590.5
新疆维吾尔自治区	2012	7411.8	908.97	6258.38	0.44873	0.388826	0.4775	12151	1916.1
北京市	2011	17188.8	3006.28	5910.6	0.207304	0.784872	0.946243	33176	7222.2
天津市	2011	8112.5	1455.13	7510.67	0.463026	0.519593	0.904109	21714	3395.1
河北省	2011	21384.7	1737.77	16389.3	0.480507	0.393103	0.636653	12059	8035.5
山西省	2011	10894.4	1213.43	7073.1	0.619603	0.326562	0.642267	11959	3903.4
内蒙古自治区	2011	9458.1	1356.67	10365.2	0.42757	0.433956	0.511383	14715	3991.7
辽宁省	2011	16354.9	2643.15	17726.3	0.51842	0.378046	0.704047	16429	8095.3
吉林省	2011	7734.6	850.1	1498.7	0.378998	0.478034	0.572535	12621	4119.8
黑龙江省	2011	9935	997.55	7475.4	0.494847	0.334494	0.597505	12605	4750.1
上海市	2011	20009.7	3429.83	5067.09	0.408267	0.585411	0.966242	34731	7185.8
江苏省	2011	48839.2	5148.91	26693.8	0.516618	0.423823	0.791	19820	16058.3
浙江省	2011	31854.8	3150.8	14077.2	0.510786	0.44102	0.841722	24195	12532.8
安徽省	2011	16284.9	1463.56	12455.7	0.502865	0.382428	0.612002	11873	5288.2
福建省	2011	17917.7	1501.51	9910.9	0.519966	0.396759	0.736818	16909	6276.2
江西省	2011	11584.5	1053.43	9087.6	0.54711	0.338901	0.661018	11870	3560.5
山东省	2011	39064.9	3455.93	26769.7	0.510077	0.393456	0.633998	15077	17155.5
河南省	2011	26318.7	1721.76	17769	0.532762	0.339979	0.569117	11206	9453.6
湖北省	2011	19942.5	1526.91	12557.3	0.489713	0.386466	0.543	12941	8363.3
湖南省	2011	18915	1517.07	11880.9	0.469659	0.4024	0.580542	12612	7209
广东省	2011	53072.8	5514.84	17069.2	0.492929	0.458964	0.779859	18916	20297.5
广西壮族自治区	2011	10299.9	947.72	10160.5	0.411771	0.393431	0.466962	11054	3908.2
海南省	2011	2463.8	340.12	1657.2	0.272465	0.469153	0.510092	12392	822.5
重庆市	2011	10161.2	1488.33	7685.87	0.449878	0.471972	0.641502	13037	3782.3
四川省	2011	21050.9	2044.79	14222.2	0.475723	0.388672	0.575914	11130	8290.8
贵州省	2011	5615.6	773.08	5101.55	0.402254	0.473164	0.333785	8594	1899.9
云南省	2011	9523.1	1111.16	6191	0.400227	0.453119	0.405999	9739	3105.9
西藏自治区	2011	611.5	54.76	516.3	0.319869	0.565985	0.49655	7510	237.5
陕西省	2011	12175.1	1500.18	9431.1	0.532587	0.369886	0.599904	11229	3900.6
甘肃省	2011	4816.9	450.12	3965.8	0.475119	0.415765	0.387237	8463	1772.9
青海省	2011	1370.4	151.81	1435.6	0.403605	0.484968	0.60599	10024	413.4
宁夏回族自治区	2011	1931.8	219.98	1644.7	0.476136	0.433275	0.527954	11480	515.5
新疆维吾尔自治区	2011	6532	720.43	4632.1	0.473576	0.366105	0.470245	10443	1662.4
北京市	2010	14964	2353.93	5493.5	0.216059	0.775735	0.940481	29228	6340.3
天津市	2010	6830.8	1068.81	6252.2	0.477206	0.503499	0.8543	19266	2860.2
河北省	2010	18003.6	1331.85	14621.7	0.470489	0.392144	0.621282	10428	6821.8
山西省	2010	8903.9	969.67	5845.2	0.600815	0.341861	0.621321	10149	3318.2
内蒙古自治区	2010	8199.9	1069.98	8838.7	0.417139	0.448981	0.496783	12538	3384
辽宁省	2010	13896.3	2004.84	15793.6	0.516814	0.377475	0.696397	13953	6887.6
吉林省	2010	6410.5	602.41	7695.6	0.38777	0.467405	0.567392	10798	3504.9
黑龙江省	2010	8308.3	755.58	6495.9	0.499031	0.345486	0.586632	10846	4039.2
上海市	2010	17915.4	2873.58	5106.9	0.415001	0.578614	0.960696	30436	6186.6
江苏省	2010	41383.9	4079.86	22809	0.52807	0.413712	0.782	17006	13606.3
浙江省	2010	27399.9	2608.47	11980.3	0.516093	0.435626	0.82881	21159	10387
安徽省	2010	13249.8	1149.4	11104.3	0.482724	0.396474	0.608988	9955	4300.5
福建省	2010	15002.5	1151.49	7992.5	0.513601	0.40176	0.716178	14566	5310
江西省	2010	9383.2	778.09	8470.2	0.541724	0.335973	0.644012	10217	2971
山东省	2010	33922.5	2749.38	22585.1	0.522753	0.376685	0.62	12922	14620.3
河南省	2010	22655	1381.32	15799.2	0.537343	0.324626	0.551202	9520	8004.2
湖北省	2010	16226.9	1011.23	9959.9	0.477497	0.396595	0.53605	11069	7014.4
湖南省	2010	15574.3	1081.69	9301.3	0.451686	0.415197	0.57566	10861	5952.6
广东省	2010	45944.6	4517.04	15270.7	0.498805	0.45332	0.756073	16579	17458.4
广西壮族自治区	2010	8552.4	771.99	7859.07	0.405173	0.403115	0.330083	9739	3312
海南省	2010	2020.5	270.99	1278.6	0.261618	0.480129	0.496296	10342	663.8
重庆市	2010	8065.3	952.07	6597.8	0.449345	0.470125	0.610678	10984	3051.1
四川省	2010	17224.8	1561.67	12552.6	0.480888	0.380655	0.563	9373	6884.8
贵州省	2010	4519	533.73	2945.8	0.402899	0.463709	0.503728	7226	1531.6
云南省	2010	7735.3	871.19	5308.9	0.42244	0.436609	0.395999	8184	2555.8
西藏自治区	2010	512.9	36.65	463.3	0.302203	0.571456	0.463846	6628	192.4
陕西省	2010	9845.2	958.21	7744.2	0.515124	0.388717	0.587134	9412	3257.5
甘肃省	2010	3943.7	353.58	3054.7	0.484418	0.39577	0.38412	7358	1435.5
青海省	2010	1144.2	110.22	967.4	0.388219	0.495892	0.585991	8659	351
宁夏回族自治区	2010	1571.7	153.55	1397.5	0.466628	0.437043	0.489038	9864	418.5
新疆维吾尔自治区	2010	5360.2	500.58	3274.2	0.462632	0.350752	0.458886	9042	1386.1
北京市	2009	12900.9	2026.81	4858.4	0.212109	0.778837	0.937694	26571	5309.9
天津市	2009	5709.6	821.99	4738.2	0.491926	0.487127	0.846784	16967	2430.8
河北省	2009	15306.9	1067.12	12269.8	0.46805	0.393332	0.609961	9267	5764.9
山西省	2009	7147.6	805.83	4943.2	0.572388	0.365577	0.602568	8911	2809
内蒙古自治区	2009	7104.2	850.86	7336.8	0.410461	0.457954	0.511597	11015	2855.3
辽宁省	2009	12815.7	1591.22	12292.5	0.510257	0.388516	0.693689	12183	5812.6
吉林省	2009	5434.8	487.09	6411.6	0.378137	0.458361	0.561551	9671	2957.3
黑龙江省	2009	7218.9	641.66	5028.8	0.508125	0.333707	0.567555	9643	3401.8
上海市	2009	15742.4	2540.3	5273.33	0.392875	0.599991	0.94881	27500	5173.2
江苏省	2009	34471.7	3228.78	18949.9	0.541522	0.396293	0.763	14653	11484.1
浙江省	2009	22833.7	2142.51	9906.46	0.520389	0.429922	0.814396	18528	8622.3
安徽省	2009	10864.7	863.92	8872.4	0.452723	0.420021	0.571892	8683	3527.8
福建省	2009	12418.1	932.43	6231.2	0.493562	0.417149	0.706138	12985	4481
江西省	2009	7630	581.3	6643.1	0.508873	0.351927	0.634958	9094	2484.4
山东省	2009	29540.8	2198.63	19031	0.538906	0.356961	0.606002	11398	12363
河南省	2009	19181	1126.06	13704.5	0.538272	0.322757	0.535216	8426	6746.4
湖北省	2009	13192.1	814.87	8211.85	0.457509	0.412315	0.530011	9496	5928.4
湖南省	2009	12772.8	847.62	7695.27	0.430188	0.429217	0.569769	9745	4913.7
广东省	2009	39464.7	3649.81	13353	0.492585	0.458106	0.733848	14728	14891.8
广西壮族自治区	2009	7112.9	620.99	5706.7	0.381743	0.417846	0.451896	8655	2790.7
海南省	2009	1620.3	178.24	988.3	0.266864	0.456582	0.46865	9151	537.5
重庆市	2009	6651.2	655.17	5214.3	0.453572	0.459075	0.578268	9688	2479
四川省	2009	14190.6	1174.59	12020.7	0.468846	0.378913	0.549232	8214	5758.7
贵州省	2009	3856.7	416.48	2450.99	0.408354	0.453911	0.299708	6099	1247.3
云南省	2009	6574.4	698.25	4526.4	0.396295	0.444041	0.377049	7170	2051.1
西藏自治区	2009	445.7	30.09	379.416	0.2919	0.572358	0.454841	5807	156.6
陕西省	2009	7997.8	735.27	6246.9	0.502326	0.403699	0.574757	8122	2699.7
甘肃省	2009	3268.3	286.59	2363	0.450754	0.421198	0.379704	6454	1183
青海省	2009	939.7	87.74	798.2	0.389167	0.498776	0.570006	7553	300.5
宁夏回族自治区	2009	1266.7	111.58	1119.14	0.468146	0.436725	0.601826	8742	339.3
新疆维吾尔自治区	2009	4237	388.78	2725.5	0.435686	0.397947	0.50646	7656	1177.5

## Sheet: traf
id	region	2009	2010	2011	2012	2013	2014	2015	2016	2017	2018	2019	2020	2021
1	Beijing	0.12	0.12	0.12	0.13	0.13	0.13	0.13	0.13	0.13	0.13	0.14	0.14	0.15
2	Tianjin	0.08	0.08	0.09	0.09	0.1	0.1	0.1	0.11	0.11	0.12	0.12	0.12	0.12
3	Hebei	0.49	0.49	0.52	0.56	0.63	0.63	0.7	0.7	0.72	0.74	0.78	0.79	0.81
4	Shanxi	0.35	0.38	0.38	0.38	0.38	0.5	0.51	0.53	0.53	0.54	0.59	0.63	0.63
5	Inner Mongolia	0.81	0.89	0.92	0.95	1.02	1.02	1.21	1.23	1.27	1.28	1.3	1.42	1.42
6	Liaoning	0.42	0.43	0.43	0.5	0.51	0.51	0.58	0.56	0.59	0.65	0.65	0.66	0.67
7	Jilin	0.39	0.4	0.4	0.44	0.44	0.45	0.51	0.51	0.5	0.5	0.5	0.5	0.52
8	Heilongjiang	0.58	0.58	0.59	0.6	0.6	0.6	0.62	0.62	0.62	0.69	0.68	0.68	0.72
9	Shanghai	0.03	0.04	0.05	0.05	0.05	0.05	0.05	0.05	0.05	0.05	0.05	0.05	0.05
10	JIANGSU	0.17	0.19	0.24	0.24	0.26	0.27	0.27	0.28	0.28	0.31	0.36	0.42	0.44
11	Zhejiang	0.17	0.18	0.18	0.18	0.2	0.23	0.26	0.26	0.26	0.28	0.28	0.32	0.33
12	Anhui	0.29	0.29	0.31	0.33	0.35	0.35	0.42	0.42	0.43	0.43	0.48	0.53	0.54
13	Fujian	0.21	0.21	0.21	0.23	0.27	0.28	0.32	0.32	0.32	0.35	0.35	0.38	0.4
14	Jiangxi	0.27	0.28	0.28	0.28	0.31	0.37	0.4	0.4	0.43	0.43	0.49	0.49	0.52
15	Shandong	0.37	0.38	0.42	0.43	0.43	0.5	0.54	0.55	0.57	0.63	0.66	0.69	0.72
16	Henan	0.39	0.43	0.43	0.49	0.49	0.52	0.53	0.56	0.54	0.54	0.65	0.65	0.65
17	Hubei	0.3	0.34	0.34	0.38	0.39	0.41	0.41	0.41	0.42	0.43	0.52	0.52	0.52
18	Hunan	0.37	0.37	0.37	0.38	0.4	0.46	0.45	0.47	0.47	0.51	0.56	0.56	0.59
19	Hunan	0.25	0.27	0.28	0.28	0.35	0.4	0.4	0.42	0.42	0.45	0.47	0.49	0.53
20	Guangxi	0.31	0.32	0.32	0.32	0.4	0.47	0.51	0.52	0.52	0.52	0.52	0.52	0.52
21	Hainan	0.04	0.07	0.07	0.07	0.07	0.07	0.1	0.1	0.1	0.1	0.1	0.1	0.1
22	Chongqing	0.13	0.14	0.14	0.15	0.17	0.18	0.19	0.21	0.22	0.23	0.24	0.24	0.24
23	Sichuan	0.33	0.35	0.35	0.35	0.35	0.4	0.44	0.46	0.48	0.5	0.52	0.53	0.56
24	Guizhou	0.2	0.2	0.21	0.21	0.21	0.24	0.28	0.33	0.33	0.36	0.38	0.39	0.39
25	Yunnan	0.25	0.25	0.25	0.26	0.26	0.29	0.29	0.37	0.37	0.38	0.41	0.42	0.47
26	Shannxi	0.33	0.41	0.41	0.41	0.44	0.45	0.45	0.46	0.5	0.5	0.54	0.56	0.56
27	Gansu	0.24	0.24	0.24	0.25	0.26	0.34	0.38	0.41	0.47	0.47	0.48	0.51	0.53
28	Qinghai	0.17	0.19	0.19	0.19	0.19	0.21	0.23	0.23	0.23	0.23	0.24	0.3	0.3
29	Ningxia	0.09	0.12	0.13	0.13	0.13	0.13	0.13	0.13	0.14	0.14	0.16	0.17	0.17
30	Xinjiang	0.37	0.42	0.43	0.47	0.47	0.55	0.59	0.59	0.59	0.6	0.69	0.78	0.78

## Sheet: self
id	region	2009	2010	2011	2012	2013	2014	2015	2016	2017	2018	2019	2020	2021
1	Beijing	0.873862	0.866269	0.926369	0.899498	0.877194	0.890045	0.823302	0.793108	0.795775	0.774406	0.785226	0.770623	0.823346
2	Tianjin	0.731126	0.776278	0.810057	0.821207	0.815574	0.82863	0.82513	0.736194	0.703833	0.67874	0.677898	0.61025	0.679152
3	Hebei	0.45456	0.472247	0.491258	0.510923	0.520598	0.523084	0.470364	0.471089	0.487083	0.454797	0.449991	0.424088	0.471013
4	Shanxi	0.515995	0.502066	0.513328	0.549521	0.561567	0.590105	0.479803	0.454087	0.497016	0.535189	0.49838	0.44935	0.561657
5	Inner Mongolia	0.441583	0.470631	0.453856	0.453227	0.466831	0.475175	0.461909	0.446833	0.37599	0.38449	0.403789	0.38921	0.448501
6	Liaoning	0.59321	0.627332	0.676716	0.681215	0.64336	0.628439	0.474693	0.480722	0.49038	0.490112	0.461681	0.441582	0.470402
7	Jilin	0.329291	0.33706	0.386104	0.421354	0.421508	0.413071	0.38213	0.352412	0.325014	0.327447	0.283964	0.262897	0.309448
8	Heilongjiang	0.341719	0.335326	0.357023	0.366755	0.379143	0.378924	0.289972	0.271663	0.267892	0.27425	0.251969	0.211493	0.254762
9	Shanghai	0.849698	0.87002	0.876101	0.894764	0.907455	0.931371	0.891455	0.925883	0.880047	0.851118	0.876006	0.869687	0.921828
10	JIANGSU	0.803707	0.830242	0.82757	0.833945	0.842275	0.853725	0.828751	0.813591	0.769373	0.740319	0.70007	0.662132	0.686663
11	Zhejiang	0.807474	0.813145	0.819968	0.826845	0.802652	0.798908	0.723737	0.760221	0.770801	0.764608	0.70114	0.718928	0.750154
12	Anhui	0.403339	0.444194	0.443102	0.452592	0.477064	0.475642	0.468466	0.483942	0.453342	0.463877	0.430549	0.430317	0.460831
13	Fujian	0.660445	0.679309	0.68307	0.681177	0.690645	0.714371	0.635809	0.620955	0.599688	0.622306	0.601215	0.590295	0.650064
14	Jiangxi	0.372063	0.404568	0.41562	0.454419	0.467176	0.48467	0.490814	0.465948	0.439611	0.418703	0.389458	0.375713	0.414852
15	Shandong	0.672843	0.663296	0.6909	0.687512	0.681729	0.700378	0.670221	0.669336	0.658713	0.642058	0.607715	0.58396	0.621904
16	Henan	0.387527	0.404351	0.405233	0.407544	0.432697	0.454371	0.443579	0.423072	0.41473	0.408563	0.39767	0.401906	0.444991
17	Hubei	0.389718	0.404266	0.474972	0.484881	0.501234	0.520231	0.490071	0.482963	0.477606	0.455629	0.425154	0.297474	0.413846
18	Hunan	0.383462	0.400258	0.430893	0.432668	0.432941	0.45099	0.439091	0.42559	0.401465	0.382485	0.374283	0.35804	0.39045
19	Hunan	0.842062	0.833165	0.82159	0.843164	0.84193	0.881175	0.730194	0.772741	0.752809	0.769601	0.731567	0.741438	0.773006
20	Guangxi	0.382897	0.384536	0.372344	0.39061	0.410637	0.408726	0.372686	0.350377	0.329044	0.316613	0.309674	0.277846	0.310021
21	Hainan	0.366704	0.466147	0.436723	0.44911	0.475696	0.504947	0.506442	0.463145	0.466845	0.445025	0.438039	0.413727	0.467269
22	Chongqing	0.507062	0.557079	0.579063	0.559189	0.552934	0.581657	0.568257	0.556726	0.519427	0.498913	0.440402	0.428049	0.472683
23	Sichuan	0.327118	0.366763	0.437396	0.444189	0.447539	0.450382	0.447541	0.423136	0.411511	0.402885	0.393386	0.380486	0.425578
24	Guizhou	0.303497	0.327145	0.343683	0.367985	0.391354	0.38576	0.381617	0.366309	0.349882	0.343332	0.297117	0.311316	0.352305
25	Yunnan	0.357648	0.381145	0.379287	0.374553	0.393335	0.38262	0.383655	0.361096	0.330156	0.328286	0.306282	0.303511	0.343408
26	Shannxi	0.399247	0.431854	0.511865	0.481584	0.477025	0.477073	0.470732	0.417825	0.41519	0.423039	0.400086	0.380639	0.457294
27	Gansu	0.229956	0.240763	0.25129	0.252675	0.262931	0.264675	0.251448	0.249829	0.246859	0.230911	0.215227	0.210057	0.248443
28	Qinghai	0.180257	0.148265	0.156914	0.160839	0.182289	0.186785	0.176305	0.156421	0.160869	0.165646	0.151448	0.154172	0.177275
29	Ningxia	0.258072	0.275411	0.311626	0.305382	0.334251	0.339707	0.327978	0.309006	0.304193	0.307612	0.294502	0.283336	0.322161
30	Xinjiang	0.288646	0.294648	0.315357	0.334172	0.367931	0.386504	0.349789	0.313889	0.316248	0.305523	0.296799	0.266976	0.30103

## Sheet: urb
id	region	2009	2010	2011	2012	2013	2014	2015	2016	2017	2018	2019	2020	2021
1	Beijing	0.85	0.859327	0.862154	0.862849	0.864	0.865039	0.867002	0.867426	0.869189	0.870894	0.873516	0.875286	0.875286
2	Tianjin	0.78013	0.795997	0.804623	0.815675	0.822695	0.825752	0.829048	0.832987	0.835461	0.839479	0.843321	0.847152	0.848507
3	Hebei	0.437447	0.444954	0.45589	0.465987	0.480241	0.49365	0.516678	0.538712	0.55743	0.573256	0.587753	0.60075	0.611439
4	Shanxi	0.459877	0.480414	0.498035	0.513247	0.528713	0.543084	0.558681	0.572567	0.58604	0.598515	0.612811	0.625215	0.634195
5	Inner Mongolia	0.534174	0.555016	0.570445	0.58401	0.598371	0.609637	0.620902	0.633826	0.646116	0.655244	0.664596	0.67499	0.682083
6	Liaoning	0.603548	0.621029	0.640557	0.656457	0.664605	0.670491	0.680498	0.688699	0.694805	0.702633	0.712181	0.721504	0.728068
7	Jilin	0.533212	0.533309	0.533945	0.545219	0.557346	0.56813	0.576349	0.587456	0.596991	0.608696	0.616422	0.626511	0.633684
8	Heilongjiang	0.554888	0.556744	0.564781	0.568743	0.580469	0.592295	0.604704	0.611031	0.619006	0.634506	0.646083	0.655944	0.65696
9	Shanghai	0.885973	0.892749	0.893039	0.892872	0.895833	0.892987	0.885273	0.89015	0.890916	0.891313	0.892382	0.893087	0.89313
10	JIANGSU	0.556082	0.605795	0.620092	0.630049	0.643921	0.657046	0.674925	0.689297	0.701769	0.711935	0.724643	0.734458	0.739447
11	Zhejiang	0.579037	0.616119	0.62298	0.629024	0.63935	0.649576	0.663158	0.677207	0.689141	0.700143	0.715765	0.721707	0.726606
12	Anhui	0.420975	0.430082	0.447924	0.463031	0.478624	0.49308	0.509732	0.526272	0.542843	0.556452	0.570256	0.583292	0.59398
13	Fujian	0.551009	0.57108	0.581131	0.593075	0.607979	0.620025	0.632279	0.643924	0.657811	0.669834	0.678753	0.687575	0.696919
14	Jiangxi	0.431859	0.44061	0.457532	0.473966	0.490393	0.50558	0.523077	0.539813	0.557083	0.573454	0.590788	0.604337	0.614567
15	Shandong	0.48321	0.496975	0.508639	0.520293	0.534578	0.547716	0.569734	0.591297	0.607894	0.614568	0.618642	0.630497	0.63943
16	Henan	0.377042	0.385008	0.404714	0.419849	0.436018	0.450492	0.470158	0.48783	0.505647	0.522405	0.540147	0.55427	0.564505
17	Hubei	0.459965	0.497032	0.517882	0.532261	0.545016	0.557256	0.571795	0.585726	0.598747	0.609937	0.618357	0.628895	0.640823
18	Hunan	0.431939	0.433029	0.449628	0.462215	0.476364	0.48979	0.507937	0.526943	0.546208	0.560965	0.574548	0.58766	0.597101
19	Hunan	0.634057	0.661814	0.665675	0.671497	0.680923	0.686222	0.695068	0.701461	0.707438	0.718092	0.726479	0.741524	0.746295
20	Guangxi	0.392092	0.4	0.418904	0.43481	0.451067	0.465409	0.479942	0.492485	0.505808	0.518294	0.529707	0.541941	0.550725
21	Hainan	0.491898	0.498274	0.503371	0.50989	0.522826	0.53312	0.549206	0.567398	0.580247	0.59165	0.59397	0.602767	0.609804
22	Chongqing	0.515915	0.529983	0.549932	0.566387	0.582863	0.597437	0.614658	0.633441	0.650127	0.66614	0.682246	0.694609	0.7033
23	Sichuan	0.387049	0.40174	0.418527	0.433519	0.449624	0.465045	0.482674	0.500061	0.517795	0.535032	0.553586	0.567316	0.578237
24	Guizhou	0.298841	0.338028	0.350425	0.362977	0.378855	0.402502	0.429612	0.455561	0.477518	0.49529	0.514813	0.531623	0.543354
25	Yunnan	0.339969	0.347023	0.365801	0.384798	0.399914	0.412207	0.429337	0.44644	0.462817	0.474378	0.486636	0.500424	0.510448
26	Shannxi	0.434934	0.457564	0.473572	0.497227	0.515773	0.53018	0.547322	0.564017	0.580686	0.59654	0.61283	0.626549	0.636318
27	Gansu	0.348728	0.361328	0.372649	0.387843	0.404809	0.422758	0.442331	0.460714	0.481364	0.497018	0.506975	0.522191	0.533333
28	Qinghai	0.420108	0.447602	0.464789	0.478109	0.492119	0.508681	0.516464	0.536082	0.554608	0.572402	0.588136	0.600337	0.609428
29	Ningxia	0.4608	0.478673	0.501543	0.511381	0.528529	0.548673	0.570175	0.58705	0.609929	0.621127	0.635983	0.649098	0.66069
30	Xinjiang	0.398333	0.430206	0.437303	0.442077	0.449453	0.467957	0.487631	0.504119	0.518952	0.540079	0.555295	0.565251	0.572422

## Sheet: THNC
year	region	THNC
2009	Beijing	53.19
2010	Beijing	47.92
2011	Beijing	50.31
2012	Beijing	46.11
2013	Beijing	50.73
2014	Beijing	50.11
2015	Beijing	50.45
2016	Beijing	52.61
2017	Beijing	52.56
2018	Beijing	54.3
2019	Beijing	53.22
2020	Beijing	55.5
2021	Beijing	57.99
2009	Tianjin	37.44
2010	Tianjin	35.89
2011	Tianjin	38.29
2012	Tianjin	34.09
2013	Tianjin	36.13
2014	Tianjin	36.61
2015	Tianjin	36.49
2016	Tianjin	34.15
2017	Tianjin	33.71
2018	Tianjin	32.14
2019	Tianjin	28.83
2020	Tianjin	27.08
2021	Tianjin	26.94
2009	Hebei	25.2
2010	Hebei	23.26
2011	Hebei	22.44
2012	Hebei	26.67
2013	Hebei	23.02
2014	Hebei	20.88
2015	Hebei	21.14
2016	Hebei	20.89
2017	Hebei	24.23
2018	Hebei	21.97
2019	Hebei	21.86
2020	Hebei	23.28
2021	Hebei	26.48
2009	Hebei	24.69
2010	Hebei	23.83
2011	Shanxi	23.16
2012	Shanxi	20.68
2013	Shanxi	21.68
2014	Shanxi	21.2
2015	Shanxi	20.61
2016	Shanxi	18.17
2017	Shanxi	17.93
2018	Shanxi	19.14
2019	Shanxi	19.82
2020	Shanxi	21.51
2021	Shanxi	23.71
2009	Inner Mongolia	21.87
2010	Inner Mongolia	20.46
2011	Inner Mongolia	23.49
2012	Inner Mongolia	26.18
2013	Inner Mongolia	23.73
2014	Inner Mongolia	19.23
2015	Inner Mongolia	21.44
2016	Inner Mongolia	18.22
2017	Inner Mongolia	18.32
2018	Inner Mongolia	19.11
2019	Inner Mongolia	18.14
2020	Inner Mongolia	17.82
2021	Inner Mongolia	19.8
2009	Inner Mongolia	33.02
2010	Inner Mongolia	28.93
2011	Inner Mongolia	31.77
2012	Inner Mongolia	31.28
2013	Inner Mongolia	28.85
2014	LiaoNing	27.19
2015	LiaoNing	26.88
2016	LiaoNing	24.46
2017	LiaoNing	22.26
2018	LiaoNing	22.44
2019	LiaoNing	22.73
2020	LiaoNing	25.04
2021	Jilin	25.26
2009	Jilin	24.37
2010	Jilin	22.2
2011	Jilin	27.44
2012	Jilin	20.76
2013	Jilin	22.64
2014	Jilin	20.69
2015	Jilin	18.95
2016	Jilin	18.53
2017	Jilin	19
2018	Jilin	20.48
2019	Jilin	18.8
2020	Jilin	19.2
2021	Jilin	25.32
2009	Heilongjiang	27.67
2010	Heilongjiang	22.84
2011	Heilongjiang	24.05
2012	Heilongjiang	24.61
2013	Heilongjiang	23.55
2014	Heilongjiang	21.22
2015	Heilongjiang	20.65
2016	Heilongjiang	21.16
2017	Heilongjiang	19.51
2018	Heilongjiang	19.19
2019	Heilongjiang	18.53
2020	Heilongjiang	17.85
2021	Heilongjiang	22.68
2009	Shanghai	52.44
2010	Shanghai	46.23
2011	Shanghai	49.98
2012	Shanghai	42.28
2013	Shanghai	47.18
2014	Shanghai	46.59
2015	Shanghai	45.62
2016	Shanghai	46.04
2017	Shanghai	44.81
2018	Shanghai	46
2019	Shanghai	45.63
2020	Shanghai	44.59
2021	Shanghai	46.39
2009	Jiangsu	55.63
2010	Jiangsu	52.27
2011	Jiangsu	55.49
2012	Jiangsu	53.84
2013	Jiangsu	57.58
2014	Jiangsu	58.86
2015	Jiangsu	58.01
2016	Jiangsu	57.2
2017	Jiangsu	53.3
2018	Jiangsu	51.73
2019	Jiangsu	49.58
2020	Jiangsu	49.59
2021	Jiangsu	51.63
2009	Zhejiang	44.61
2010	Zhejiang	41.23
2011	Zhejiang	42.83
2012	Zhejiang, China	38.48
2013	Zhejiang	42.4
2014	Zhejiang Province, China	41.46
2015	Zhejiang Province, China	42.95
2016	Zhejiang Province, China	37.94
2017	Zhejiang Province, China	37.66
2018	Zhejiang Province, China	38.88
2019	Zhejiang Province, China	38.8
2020	Zhejiang Province, China	40.32
2021	Zhejiang	44.37
2009	Anhui	31.92
2010	Anhui, China	28.56
2011	Anhui, China	27.8
2012	Sao Paulo	30.08
2013	Southeast Asia	29.75
2014	Wisconsin	30.47
2015	Wisconsin	29.86
2016	Wisconsin	30.02
2017	Wisconsin	28.36
2018	Wisconsin	28.72
2019	Wisconsin	28.7
2020	Wisconsin	30.67
2021	Anhui	32.68
2009	Anhui	29.86
2010	Fukien	24.16
2011	FuJian	28.62
2012	FuJian	26.48
2013	Fujian	29.33
2014	Hokkien	28.8
2015	Hokkien	29.25
2016	Hokkien	27.2
2017	Hokkien	25.77
2018	Hokkien	26.3
2019	Hokkien	26.56
2020	Hokkien	27.17
2021	Fujian	29.02
2009	Jiangxi	25.82
2010	Jiangxi	22.07
2011	Jiangxi, China	24.52
2012	JiangXi	33.64
2013	JiangXi	23.53
2014	JiangXi	21.86
2015	JiangXi	23.34
2016	JiangXi	21.85
2017	JiangXi	22.04
2018	JiangXi	21.61
2019	JiangXi	23.31
2020	JiangXi	25.1
2021	Jiangxi	26.75
2009	Shandong	40.41
2010	Shandong	37.34
2011	Shandong	39.04
2012	Shandong	36.71
2013	Shandong	37.73
2014	Shandong	37.93
2015	Shandong	37.49
2016	Shandong	36.29
2017	Shandong	33.77
2018	Shandong	33.64
2019	Shandong	33.12
2020	Shandong	33.15
2021	Shandong	32.86
2009	Henan	28.4
2010	Henan	25.96
2011	Henan	27.05
2012	Henan	25.26
2013	Henan	26.21
2014	Henan	24.33
2015	Henan	25.9
2016	Henan	26.44
2017	Henan	20.5
2018	Henan	24.91
2019	Henan	25.07
2020	Henan	27.48
2021	Henan	28.51
2009	Hubei	32.76
2010	Hubei	30.61
2011	Hubei	29.35
2012	Hubei	28.35
2013	Hubei	28.71
2014	Hubei	28.82
2015	Hubei	28.59
2016	Hubei	29.07
2017	Hubei	29.35
2018	Hubei	29.45
2019	Hubei	29.21
2020	Hubei	30.98
2021	Hubei	32.83
2009	Hubei	28.94
2010	Hunan	29.79
2011	Hunan	29.81
2012	Hunan	28.45
2013	Hunan	28.25
2014	Hunan	28.59
2015	Hunan	29.01
2016	Hunan	27.77
2017	Hunan	26.63
2018	Hunan	26.59
2019	Hunan	26.82
2020	Hunan	28.06
2021	Hunan	30.71
2009	Guangdong	53.65
2010	Guangdong	51.89
2011	Guangdong	54.88
2012	Guangdong	49.38
2013	Guangdong	53
2014	Guangdong	52.44
2015	Guangdong	52.71
2016	Guangdong	53.62
2017	Guangdong	55.24
2018	Guangdong	59.55
2019	Guangdong	59.49
2020	Guangdong	62.14
2021	Guangdong	65.49
2009	Guangxi	22.7
2010	Guangxi	22.56
2011	Guangxi	23.41
2012	Guangxi	22.67
2013	Guangxi	23.06
2014	Guangxi	22.3
2015	Guangxi	23.62
2016	Guangxi	22.81
2017	Guangxi	21.19
2018	Guangxi	21.87
2019	Guangxi	21.17
2020	Guangxi	21.54
2021	Guangxi	23.63
2009	Hainan	21.31
2010	Hainan	21.95
2011	Hainan	21.46
2012	Hainan	23.3
2013	Hainan	24.1
2014	Hainan	26.79
2015	Hainan	28.03
2016	Hainan	25.68
2017	Hainan	22.49
2018	Hainan	22.79
2019	Hainan	22.9
2020	Hainan	23.4
2021	Hainan	23.65
2009	Chongqing	29.53
2010	Chongqing	29.85
2011	Chongqing	30.77
2012	Chongqing	28.08
2013	Chongqing	33.88
2014	Chongqing	32.9
2015	Chongqing	32.99
2016	Chongqing	32.04
2017	Chongqing	30.05
2018	Chongqing	30.3
2019	Chongqing	30.87
2020	Chongqing	29.38
2021	Chongqing	29.08
2009	Sichuan	33.61
2010	SICHUAN	29.95
2011	SICHUAN	31.07
2012	SICHUAN	28.35
2013	SICHUAN	27.16
2014	SICHUAN	26.98
2015	SICHUAN	26.39
2016	SICHUAN	29.07
2017	SICHUAN	27.52
2018	SICHUAN	27.04
2019	SICHUAN	28.03
2020	SICHUAN	28.5
2021	Sichuan	31.23
2009	Guizhou	23.31
2010	Guizhou	19
2011	Guizhou	22.62
2012	Guizhou	20.77
2013	Guizhou	22.6
2014	Guizhou	20.41
2015	Guizhou	21.22
2016	Guizhou	25.64
2017	Guizhou	22.19
2018	Guizhou	22.27
2019	Guizhou	23.6
2020	Guizhou	23.24
2021	Guizhou	25.99
2009	Yunnan	24.32
2010	Yunnan	20.74
2011	Yunnan	21.78
2012	Yunnan	19.37
2013	Yunnan	21.32
2014	Yunnan	21.13
2015	Yunnan	20.3
2016	Yunnan	19.72
2017	Yunnan	20.43
2018	Yunnan	21.48
2019	Yunnan	21.11
2020	Yunnan	20.92
2021	Yunnan	24.44
2009	Shannan	29.12
2010	Shannan	27.79
2011	Shannan	29.8
2012	Shannxi	27.84
2013	Shannxi	27.68
2014	Shannxi	26.86
2015	Shannxi	27.14
2016	Shannxi	29.29
2017	Shannxi	26.05
2018	Shannxi	26.49
2019	Shannxi	27.34
2020	Shannxi	30.22
2021	Shannxi	31.05
2009	Gansu	20.93
2010	Gansu	19.83
2011	Gansu	22.41
2012	Gansu	19.7
2013	Gansu	22.2
2014	Gansu	23.58
2015	Gansu	21.68
2016	Gansu	22.06
2017	Gansu	20.82
2018	Gansu	20.05
2019	Gansu	20.1
2020	Gansu	19.83
2021	Gansu	23.25
2009	Qinghai	18.99
2010	Qinghai	16.3
2011	Qinghai	18.41
2012	Qinghai	17.62
2013	Qinghai	17.65
2014	Qinghai	16.19
2015	Qinghai	17.71
2016	Qinghai	15.78
2017	Qinghai	18.13
2018	Qinghai	20.97
2019	Qinghai	20.11
2020	Qinghai	21.95
2021	Qinghai	22.26
2009	Ningxia	20.16
2010	Ningxia	20.89
2011	Ningxia	19.72
2012	Ningxia	16.8
2013	Ningxia	20.32
2014	Ningxia	17.64
2015	Ningxia	18.52
2016	Ningxia	20.04
2017	Ningxia	20.68
2018	Ningxia	19.45
2019	Ningxia	20.94
2020	Ningxia	21.83
2021	Ningxia	21.76
2009	Xinjiang	22.93
2010	Xinjiang	20.38
2011	Xinjiang	20.81
2012	Xinjiang	20.32
2013	Xinjiang	20.39
2014	Xinjiang	18.49
2015	Xinjiang	18.04
2016	Xinjiang	19.86
2017	Xinjiang	20.04
2018	Xinjiang	19.93
2019	Xinjiang	18.19
2020	Xinjiang	20.21
2021	Xinjiang	21.11

## Sheet: OPEN
year	region	open
2009	Beijing	0.0324103
2010	Beijing	0.0287879
2011	Beijing	0.0265076
2012	Beijing	0.0266824
2013	Beijing	0.0249789
2014	Beijing	0.0242241
2015	Beijing	0.0326672
2016	Beijing	0.0320029
2017	Beijing	0.0549694
2018	Beijing	0.0346019
2019	Beijing	0.027662
2020	Beijing	0.0270667
2021	Beijing	0.0249309
2009	Tianjin	0.107914
2010	Tianjin	0.107514
2011	Tianjin	0.103946
2012	Tianjin	0.104822
2013	Tianjin	0.104797
2014	Tianjin	0.108917
2015	Tianjin	0.120992
2016	Tianjin	0.0584552
2017	Tianjin	0.0575249
2018	Tianjin	0.0240226
2019	Tianjin	0.0232229
2020	Tianjin	0.0233171
2021	Tianjin	0.0221517
2009	Hebei	0.0160578
2010	Hebei	0.0144039
2011	Hebei	0.0141378
2012	Hebei	0.0158783
2013	Hebei	0.016459
2014	Hebei	0.0155269
2015	Hebei	0.0145751
2016	Hebei	0.0171548
2017	Hebei	0.0187069
2018	Hebei	0.0184933
2019	Hebei	0.0194222
2020	Hebei	0.0207821
2021	Hebei	0.018033
2009	Hebei	0.0047131
2010	Hebei	0.00543003
2011	Shanxi	0.0122886
2012	Shanxi	0.0135282
2013	Shanxi	0.0145006
2014	Shanxi	0.0149922
2015	Shanxi	0.0151014
2016	Shanxi	0.0129684
2017	Shanxi	0.00788016
2018	Shanxi	0.00979338
2019	Shanxi	0.0055274
2020	Shanxi	0.00653802
2021	Shanxi	0.00485501
2009	Inner Mongolia	0.0286909
2010	Inner Mongolia	0.0279417
2011	Inner Mongolia	0.0262109
2012	Inner Mongolia	0.0237737
2013	Inner Mongolia	0.025249
2014	Inner Mongolia	0.0200958
2015	Inner Mongolia	0.0161917
2016	Inner Mongolia	0.0191077
2017	Inner Mongolia	0.0142736
2018	Inner Mongolia	0.01295
2019	Inner Mongolia	0.00826037
2020	Inner Mongolia	0.00728369
2021	Inner Mongolia	0.00100637
2009	Inner Mongolia	0.0823187
2010	Inner Mongolia	0.101083
2011	Inner Mongolia	0.0958355
2012	Inner Mongolia	0.0947591
2013	Inner Mongolia	0.0936291
2014	LiaoNing	0.0841202
2015	LiaoNing	0.0159796
2016	LiaoNing	0.0097685
2017	LiaoNing	0.0166051
2018	LiaoNing	0.0137797
2019	LiaoNing	0.00922265
2020	LiaoNing	0.00690753
2021	Jilin	0.00748431
2009	Jilin	0.0143257
2010	Jilin	0.0135213
2011	Jilin	0.0123692
2012	Jilin	0.0119926
2013	Jilin	0.0119523
2014	Jilin	0.0121199
2015	Jilin	0.0132269
2016	Jilin	0.0144892
2017	Jilin	0.0149973
2018	Jilin	0.0151744
2019	Jilin	0.0161062
2020	Jilin	0.0163071
2021	Jilin	0.0149112
2009	Heilongjiang	0.0223508
2010	Heilongjiang	0.0216857
2011	Heilongjiang	0.0211157
2012	Heilongjiang	0.0223484
2013	Heilongjiang	0.0241125
2014	Heilongjiang	0.0256795
2015	Heilongjiang	0.0290308
2016	Heilongjiang	0.0324902
2017	Heilongjiang	0.0320039
2018	Heilongjiang	0.0302385
2019	Heilongjiang	0.00276687
2020	Heilongjiang	0.00275403
2021	Heilongjiang	0.00260155
2009	Shanghai	0.0457268
2010	Shanghai	0.0420217
2011	Shanghai	0.040674
2012	Shanghai	0.0449907
2013	Shanghai	0.044786
2014	Shanghai	0.0441596
2015	Shanghai	0.0427604
2016	Shanghai	0.0411468
2017	Shanghai	0.0348776
2018	Shanghai	0.0317898
2019	Shanghai	0.0345909
2020	Shanghai	0.0358181
2021	Shanghai	0.0336647
2009	Jiangsu	0.0501807
2010	Jiangsu	0.0466161
2011	Jiangsu	0.042493
2012	Jiangsu	0.0420343
2013	Jiangsu	0.0347065
2014	Jiangsu	0.0266955
2015	Jiangsu	0.0212182
2016	Jiangsu	0.0210756
2017	Jiangsu	0.0197636
2018	Jiangsu	0.0181697
2019	Jiangsu	0.0182672
2020	Jiangsu	0.0190434
2021	Jiangsu	0.0159951
2009	Zhejiang	0.029736
2010	Zhejiang	0.0271813
2011	Zhejiang	0.0236537
2012	Zhejiang, China	0.0239948
2013	Zhejiang	0.0234874
2014	Zhejiang Province, China	0.0242456
2015	Zhejiang Province, China	0.0242796
2016	Zhejiang Province, China	0.0247079
2017	Zhejiang Province, China	0.0230657
2018	Zhejiang Province, China	0.0212645
2019	Zhejiang Province, China	0.0149752
2020	Zhejiang Province, China	0.0168308
2021	Zhejiang	0.0163022
2009	Anhui	0.024421
2010	Anhui, China	0.0256196
2011	Anhui, China	0.0262909
2012	Sao Paulo	0.0297291
2013	Southeast Asia	0.0321566
2014	Wisconsin	0.0336598
2015	Wisconsin	0.0355951
2016	Wisconsin	0.0372848
2017	Wisconsin	0.0361602
2018	Wisconsin	0.0330795
2019	Wisconsin	0.0335826
2020	Wisconsin	0.0331735
2021	Anhui	0.0289842
2009	Anhui	0.0315609
2010	Fukien	0.0261836
2011	FuJian	0.0223532
2012	FuJian	0.0198145
2013	Fujian	0.0183809
2014	Hokkien	0.017523
2015	Hokkien	0.0178435
2016	Hokkien	0.0183831
2017	Hokkien	0.0171111
2018	Hokkien	0.00761972
2019	Hokkien	0.00751273
2020	Hokkien	0.00794565
2021	Fujian	0.00705823
2009	Jiangxi	0.0360221
2010	Jiangxi	0.0368001
2011	Jiangxi, China	0.0337801
2012	JiangXi	0.0336348
2013	JiangXi	0.0327021
2014	JiangXi	0.0331325
2015	JiangXi	0.0351608
2016	JiangXi	0.0377132
2017	JiangXi	0.0382968
2018	JiangXi	0.0366217
2019	JiangXi	0.0379754
2020	JiangXi	0.0390661
2021	Jiangxi	0.0343706
2009	Shandong	0.0185224
2010	Shandong	0.0182961
2011	Shandong	0.0184517
2012	Shandong	0.018152
2013	Shandong	0.0183832
2014	Shandong	0.0183832
2015	Shandong	0.0183633
2016	Shandong	0.019019
2017	Shandong	0.0191343
2018	Shandong	0.0203702
2019	Shandong	0.0143654
2020	Shandong	0.0167211
2021	Shandong	0.016708
2009	Henan	0.0170894
2010	Henan	0.0186656
2011	Henan	0.0247422
2012	Henan	0.0264117
2013	Henan	0.0263461
2014	Henan	0.0265202
2015	Henan	0.0270176
2016	Henan	0.0280435
2017	Henan	0.0259443
2018	Henan	0.0237235
2019	Henan	0.0240498
2020	Henan	0.0255069
2021	Henan	0.0230868
2009	Hubei	0.0189397
2010	Hubei	0.0168963
2011	Hubei	0.0150763
2012	Hubei	0.0158321
2013	Hubei	0.0168105
2014	Hubei	0.0172436
2015	Hubei	0.0183667
2016	Hubei	0.0201718
2017	Hubei	0.0199352
2018	Hubei	0.018804
2019	Hubei	0.0196003
2020	Hubei	0.0166037
2021	Hubei	0.00982611
2009	Hubei	0.0245898
2010	Hunan	0.0225344
2011	Hunan	0.0210012
2012	Hunan	0.0216705
2013	Hunan	0.0228966
2014	Hunan	0.0243655
2015	Hunan	0.0252387
2016	Hunan	0.0276687
2017	Hunan	0.0288906
2018	Hunan	0.0294923
2019	Hunan	0.0313008
2020	Hunan	0.0348641
2021	Hunan	0.0320099
2009	Guangdong	0.0338127
2010	Guangdong	0.0298526
2011	Guangdong	0.026528
2012	Guangdong	0.0260761
2013	Guangdong	0.024724
2014	Guangdong	0.0242128
2015	Guangdong	0.0223987
2016	Guangdong	0.0188761
2017	Guangdong	0.0168754
2018	Guangdong	0.0147706
2019	Guangdong	0.0139695
2020	Guangdong	0.0133667
2021	Guangdong	0.0110469
2009	Guangxi	0.00994296
2010	Guangxi	0.00721874
2011	Guangxi	0.00635731
2012	Guangxi	0.00418019
2013	Guangxi	0.00348298
2014	Guangxi	0.00452619
2015	Guangxi	0.00724824
2016	Guangxi	0.00366167
2017	Guangxi	0.00312233
2018	Guangxi	0.00170561
2019	Guangxi	0.00360388
2020	Guangxi	0.00489331
2021	Guangxi	0.00428727
2009	Hainan	0.039548
2010	Hainan	0.0506618
2011	Hainan	0.0399242
2012	Hainan	0.0371409
2013	Hainan	0.0359883
2014	Hainan	0.0336362
2015	Hainan	0.0334533
2016	Hainan	0.034612
2017	Hainan	0.0346178
2018	Hainan	0.0100326
2019	Hainan	0.0195555
2020	Hainan	0.0375874
2021	Hainan	0.0245334
2009	Chongqing	0.0346702
2010	Chongqing	0.0255381
2011	Chongqing	0.0370305
2012	Chongqing	0.0191856
2013	Chongqing	0.019698
2014	Chongqing	0.017783
2015	Chongqing	0.0146457
2016	Chongqing	0.0102838
2017	Chongqing	0.00760574
2018	Chongqing	0.00996282
2019	Chongqing	0.00691227
2020	Chongqing	0.00579662
2021	Chongqing	0.00517156
2009	Sichuan	0.0172804
2010	SICHUAN	0.0236795
2011	SICHUAN	0.0290906
2012	SICHUAN	0.0258623
2013	SICHUAN	0.024019
2014	SICHUAN	0.0218733
2015	SICHUAN	0.0205192
2016	SICHUAN	0.0159889
2017	SICHUAN	0.0144304
2018	SICHUAN	0.0138261
2019	SICHUAN	0.00457053
2020	SICHUAN	0.0034876
2021	Sichuan	0.00402539
2009	Guizhou	0.00236706
2010	Guizhou	0.00442606
2011	Guizhou	0.00592806
2012	Guizhou	0.00459854
2013	Guizhou	0.00447984
2014	Guizhou	0.00311823
2015	Guizhou	0.00247818
2016	Guizhou	0.00467882
2017	Guizhou	0.00223391
2018	Guizhou	0.00262249
2019	Guizhou	0.00279271
2020	Guizhou	0.00169567
2021	Guizhou	0.00146197
2009	Yunnan	0.00945627
2010	Yunnan	0.0116308
2011	Yunnan	0.0117875
2012	Yunnan	0.0124516
2013	Yunnan	0.0121445
2014	Yunnan	0.0118379
2015	Yunnan	0.0124568
2016	Yunnan	0.00351816
2017	Yunnan	0.00351725
2018	Yunnan	0.00334508
2019	Yunnan	0.00214651
2020	Yunnan	0.002132
2021	Yunnan	0.00209134
2009	Shannan	0.0129015
2010	Shannan	0.0125146
2011	Shannan	0.0124922
2012	Shannxi	0.0131053
2013	Shannxi	0.0143213
2014	Shannxi	0.0147391
2015	Shannxi	0.0160807
2016	Shannxi	0.0174788
2017	Shannxi	0.0185334
2018	Shannxi	0.0189273
2019	Shannxi	0.0206728
2020	Shannxi	0.0222434
2021	Shannxi	0.0212934
2009	Gansu	0.00279718
2010	Gansu	0.00232091
2011	Gansu	0.000941814
2012	Gansu	0.000715159
2013	Gansu	0.000734078
2014	Gansu	0.000945396
2015	Gansu	0.00104837
2016	Gansu	0.00111424
2017	Gansu	0.000400871
2018	Gansu	0.000411624
2019	Gansu	0.000649234
2020	Gansu	0.000681718
2021	Gansu	0.000597572
2009	Qinghai	0.0156291
2010	Qinghai	0.0129748
2011	Qinghai	0.00796191
2012	Qinghai	0.00849855
2013	Qinghai	0.00338786
2014	Qinghai	0.00166559
2015	Qinghai	0.00170342
2016	Qinghai	0.000439743
2017	Qinghai	0.000501931
2018	Qinghai	0.0001074
2019	Qinghai	0.00158844
2020	Qinghai	0.000584845
2021	Qinghai	6.18811e-05
2009	Ningxia	0.00376792
2010	Ningxia	0.00348446
2011	Ningxia	0.00675335
2012	Ningxia	0.00646357
2013	Ningxia	0.00394149
2014	Ningxia	0.00229532
2015	Ningxia	0.0045007
2016	Ningxia	0.00605697
2017	Ningxia	0.00656973
2018	Ningxia	0.00404241
2019	Ningxia	0.0046235
2020	Ningxia	0.0047495
2021	Ningxia	0.00417992
2009	Xinjiang	0.00347757
2010	Xinjiang	0.00299842
2011	Xinjiang	0.00331098
2012	Xinjiang	0.00347444
2013	Xinjiang	0.00354962
2014	Xinjiang	0.00276491
2015	Xinjiang	0.00302824
2016	Xinjiang	0.00276402
2017	Xinjiang	0.0011866
2018	Xinjiang	0.00106038
2019	Xinjiang	0.00167933
2020	Xinjiang	0.00108127
2021	Xinjiang	0.000956606
